# Supplementary material for: 4-Nitro­phenol–piperazine (2/1)
Source: Acta Crystallogr Sect E Struct Rep Online. 2013 Jun 8;69(Pt 7):o1044. doi: 10.1107/S1600536813015328 (PMC3772477; doi:10.1107/S1600536813015328)
Supplement: Supplementary file 1 [file e-69-o1044-sup1.cif]

##############################################################################
#                                                                            #
# This CIF contains the data in a paper accepted for publication in          #
# Acta Crystallographica Section E. It conforms to the requirements of       #
# Notes for Authors for Acta Crystallographica Section E, and has been       #
# peer reviewed under the auspices of the IUCr Commission on Journals.       #
#                                                                            #
# Full details of the Crystallographic Information File format               #
# are given in the paper "The Crystallographic Information File (CIF):       #
# a New Standard Archive File for Crystallography" by S. R. Hall, F. H.      #
# Allen and I. D. Brown [Acta Cryst. (1991), A47, 655-685].                  #
#                                                                            #
# The current version of the core CIF dictionary is obtainable from          #
# ftp://ftp.iucr.org/pub/cif_core.dic.                                       #
#                                                                            #
# Software is freely available for graphical display of the structure(s)     #
# in this CIF. For information consult the CIF software page                 #
# http://www.iucr.org/resources/cif/software.                                #
#                                                                            #
# This file may be used for bona fide research purposes within the           #
# scientific community so long as proper attribution is given to the journal # 
# article from which it was obtained.                                        #
#                                                                            #
##############################################################################
data_global
_audit_creation_method     SHELXL-97
_journal_date_recd_electronic     2013-05-20
_journal_date_accepted     2013-06-03
_journal_name_full     'Acta Crystallographica, Section E'
_journal_year     2013
_journal_volume     69
_journal_issue      7
_journal_page_first     o1044
_journal_page_last     o1044
_journal_paper_category     QO
_journal_paper_doi     10.1107/S1600536813015328
_journal_coeditor_code     SU2605
_publ_contact_author_name     'Devadasan Velmurugan'
_publ_contact_author_address
;  CAS in Crystallography and Biophysics
   University of madras
   Maraimalai campus(guindy campus)
   Chennai - 600 025
   India.
;
_publ_contact_author_email     'shirai2011@gmail.com'
_publ_contact_author_fax     '044 091 2499 3057'
_publ_contact_author_phone     '044 091 24484170'
_publ_section_title
;
4-Nitrophenol--piperazine (2/1)
;
loop_
    _publ_author_name
    _publ_author_address
    'Perumal Nagapandiselvi'
;
    Department of Physics
    Anna University
    Chennai 600 025
    India
;
    'Srinivasan Muralidharan'
;
    Department of Physics
    Anna University
    Chennai 600 025
    India
;
    'Thothadri Srinivasan'
;
    Centre of Advanced Study in Crystallography and Biophysics
    University of Madras
    Guindy Campus
    Chennai 600 025
    India
;
    'Rengaswamy Goplalakrishnan'
;
   Department of Physics
   Anna University
   Chennai 600 025
   India
;
    'Devadasan Velmurugan'
;
    Centre of Advanced Study in Crystallography and Biophysics
    University of Madras
    Guindy Campus
    Chennai 600 025
    India
;
data_I
_audit_creation_method     SHELXL-97
_chemical_name_systematic
;
4-Nitrophenol--piperazine (2/1)
;
_chemical_name_common     ?
_chemical_formula_moiety     'C6 H5 N O3, 0.5(C4 H10 N2)'
_chemical_formula_sum     'C8 H10 N2 O3'
_chemical_formula_iupac     'C6 H5 N O3, 0.5C4 H10 N2'
_chemical_formula_weight     182.18
_chemical_melting_point     ?
_symmetry_cell_setting     monoclinic
_symmetry_space_group_name_H-M     'P 21/c'
_symmetry_space_group_name_Hall     '-P 2ybc'
loop_
    _symmetry_equiv_pos_as_xyz
    'x, y, z'
    '-x, y+1/2, -z+1/2'
    '-x, -y, -z'
    'x, -y-1/2, z-1/2'
_cell_length_a     6.1879(2)
_cell_length_b     19.9274(7)
_cell_length_c     6.9846(2)
_cell_angle_alpha     90.00
_cell_angle_beta     91.1990(10)
_cell_angle_gamma     90.00
_cell_volume     861.07(5)
_cell_formula_units_Z     4
_cell_measurement_reflns_used     1763
_cell_measurement_theta_min     2.04
_cell_measurement_theta_max     26.37
_cell_measurement_temperature     293(2)
_exptl_crystal_description     Block
_exptl_crystal_colour     yellow
_exptl_crystal_size_max     0.30
_exptl_crystal_size_mid     0.25
_exptl_crystal_size_min     0.20
_exptl_crystal_density_diffrn     1.405
_exptl_crystal_density_meas     ?
_exptl_crystal_density_method     'not measured'
_exptl_crystal_F_000     384
_exptl_absorpt_coefficient_mu     0.109
_exptl_absorpt_correction_type     multi-scan
_exptl_absorpt_process_details     '(<i>SADABS</i>; Bruker, 2008)'
_exptl_absorpt_correction_T_min     0.9680
_exptl_absorpt_correction_T_max     0.9785
_exptl_special_details     ?
_diffrn_ambient_temperature     293(2)
_diffrn_radiation_type     MoK\a
_diffrn_radiation_wavelength     0.71073
_diffrn_radiation_source     'fine-focus sealed tube'
_diffrn_radiation_monochromator     graphite
_diffrn_measurement_device_type
                              'Bruker SMART APEXII area-detector diffractometer'
_diffrn_measurement_method     '\w and \f scans'
_diffrn_detector_area_resol_mean     ?
_diffrn_reflns_number     12570
_diffrn_reflns_av_R_equivalents     0.0244
_diffrn_reflns_av_sigmaI/netI     0.0157
_diffrn_reflns_theta_min     2.04
_diffrn_reflns_theta_max     26.37
_diffrn_reflns_theta_full     26.37
_diffrn_measured_fraction_theta_max     0.998
_diffrn_measured_fraction_theta_full     0.998
_diffrn_reflns_limit_h_min     -7
_diffrn_reflns_limit_h_max     7
_diffrn_reflns_limit_k_min     -24
_diffrn_reflns_limit_k_max     24
_diffrn_reflns_limit_l_min     -8
_diffrn_reflns_limit_l_max     8
_diffrn_standards_number     ?
_diffrn_standards_interval_count     ?
_diffrn_standards_interval_time     ?
_diffrn_standards_decay_%     ?
_refine_special_details
;
 Refinement of F^2^ against ALL reflections.  The weighted R-factor wR and
 goodness of fit S are based on F^2^, conventional R-factors R are based
 on F, with F set to zero for negative F^2^. The threshold expression of
 F^2^ > 2sigma(F^2^) is used only for calculating R-factors(gt) etc. and is
 not relevant to the choice of reflections for refinement.  R-factors based
 on F^2^ are statistically about twice as large as those based on F, and R-
 factors based on ALL data will be even larger.
;
_reflns_number_total     1763
_reflns_number_gt     1437
_reflns_threshold_expression     >2sigma(I)
_refine_ls_structure_factor_coef     Fsqd
_refine_ls_matrix_type     full
_refine_ls_R_factor_all     0.0447
_refine_ls_R_factor_gt     0.0368
_refine_ls_wR_factor_gt     0.1035
_refine_ls_wR_factor_ref     0.1107
_refine_ls_goodness_of_fit_ref     1.037
_refine_ls_restrained_S_all     1.037
_refine_ls_number_reflns     1763
_refine_ls_number_parameters     126
_refine_ls_number_restraints     0
_refine_ls_hydrogen_treatment     mixed
_refine_ls_weighting_scheme     calc
_refine_ls_weighting_details
         'calc w=1/[\s^2^(Fo^2^)+(0.0534P)^2^+0.1751P] where P=(Fo^2^+2Fc^2^)/3'
_atom_sites_solution_hydrogens     geom
_atom_sites_solution_primary     direct
_atom_sites_solution_secondary     difmap
_refine_ls_shift/su_max     0.000
_refine_ls_shift/su_mean     0.000
_refine_diff_density_max     0.193
_refine_diff_density_min     -0.165
_refine_ls_extinction_method     SHELXL
_refine_ls_extinction_coef     0.022(4)
_refine_ls_extinction_expression
                                  'Fc^*^=kFc[1+0.001xFc^2^\l^3^/sin(2\q)]^-1/4^'
loop_
    _atom_type_symbol
    _atom_type_description
    _atom_type_scat_dispersion_real
    _atom_type_scat_dispersion_imag
    _atom_type_scat_source
    'C' 'C' 0.0033 0.0016
                         'International Tables Vol C Tables 4.2.6.8 and 6.1.1.4'
    'H' 'H' 0.0000 0.0000
                         'International Tables Vol C Tables 4.2.6.8 and 6.1.1.4'
    'N' 'N' 0.0061 0.0033
                         'International Tables Vol C Tables 4.2.6.8 and 6.1.1.4'
    'O' 'O' 0.0106 0.0060
                         'International Tables Vol C Tables 4.2.6.8 and 6.1.1.4'
_computing_data_collection     'APEX2 (Bruker, 2008)'
_computing_cell_refinement     'SAINT (Bruker, 2008)'
_computing_data_reduction     'SAINT (Bruker, 2008)'
_computing_structure_solution     'SHELXS97 (Sheldrick, 2008)'
_computing_structure_refinement     'SHELXL97 (Sheldrick, 2008)'
_computing_molecular_graphics
                  'ORTEP-3 for Windows (Farrugia, 2012) and PLATON (Spek, 2009)'
_computing_publication_material
                            'SHELXL97 (Sheldrick, 2008) and PLATON (Spek, 2009)'
loop_
    _atom_site_type_symbol
    _atom_site_label
    _atom_site_fract_x
    _atom_site_fract_y
    _atom_site_fract_z
    _atom_site_U_iso_or_equiv
    _atom_site_adp_type
    _atom_site_calc_flag
    _atom_site_refinement_flags
    _atom_site_occupancy
    _atom_site_symmetry_multiplicity
    _atom_site_disorder_assembly
    _atom_site_disorder_group
    C C1 0.3284(2) 0.39314(6) 0.57841(18) 0.0431(3) Uani d . 1 1 . .
    C C2 0.2308(2) 0.33121(6) 0.61501(19) 0.0446(3) Uani d . 1 1 . .
    H H2 0.0929 0.3300 0.6654 0.053 Uiso calc R 1 1 . .
    C C3 0.3365(2) 0.27233(6) 0.57715(19) 0.0436(3) Uani d . 1 1 . .
    H H3 0.2711 0.2313 0.6019 0.052 Uiso calc R 1 1 . .
    C C4 0.5409(2) 0.27456(6) 0.50202(18) 0.0412(3) Uani d . 1 1 . .
    C C5 0.6389(2) 0.33516(7) 0.45997(18) 0.0460(3) Uani d . 1 1 . .
    H H5 0.7756 0.3359 0.4072 0.055 Uiso calc R 1 1 . .
    C C6 0.5330(2) 0.39403(7) 0.4966(2) 0.0474(3) Uani d . 1 1 . .
    H H6 0.5974 0.4348 0.4670 0.057 Uiso calc R 1 1 . .
    C C7 0.8041(2) -0.00321(8) 0.3919(2) 0.0604(4) Uani d . 1 1 . .
    H H7A 0.7274 -0.0085 0.2703 0.073 Uiso calc R 1 1 . .
    H H7B 0.6982 0.0024 0.4911 0.073 Uiso calc R 1 1 . .
    C C8 1.0620(3) 0.06407(7) 0.5674(2) 0.0615(4) Uani d . 1 1 . .
    H H8A 0.9605 0.0707 0.6697 0.074 Uiso calc R 1 1 . .
    H H8B 1.1545 0.1033 0.5618 0.074 Uiso calc R 1 1 . .
    N N1 0.65536(19) 0.21262(6) 0.46944(16) 0.0506(3) Uani d . 1 1 . .
    N N2 0.9439(2) 0.05619(6) 0.38520(18) 0.0515(3) Uani d . 1 1 . .
    O O1 0.84102(19) 0.21550(6) 0.4113(2) 0.0764(4) Uani d . 1 1 . .
    O O2 0.56486(19) 0.15891(5) 0.50020(17) 0.0672(3) Uani d . 1 1 . .
    O O3 0.23383(18) 0.45125(5) 0.61778(16) 0.0628(3) Uani d . 1 1 . .
    H H3A 0.1330 0.4447 0.6898 0.094 Uiso calc R 1 1 . .
    H H2A 0.867(3) 0.0873(10) 0.362(3) 0.071(5) Uiso d . 1 1 . .
loop_
    _atom_site_aniso_label
    _atom_site_aniso_U_11
    _atom_site_aniso_U_22
    _atom_site_aniso_U_33
    _atom_site_aniso_U_12
    _atom_site_aniso_U_13
    _atom_site_aniso_U_23
    C1 0.0508(7) 0.0362(6) 0.0425(7) 0.0028(5) 0.0080(5) -0.0010(5)
    C2 0.0394(6) 0.0439(7) 0.0507(7) 0.0000(5) 0.0092(5) -0.0019(5)
    C3 0.0464(7) 0.0370(6) 0.0473(7) -0.0033(5) 0.0015(6) -0.0022(5)
    C4 0.0439(7) 0.0420(7) 0.0376(6) 0.0076(5) -0.0014(5) -0.0052(5)
    C5 0.0397(7) 0.0547(8) 0.0438(7) 0.0013(5) 0.0079(5) -0.0017(6)
    C6 0.0521(8) 0.0420(7) 0.0486(7) -0.0058(6) 0.0106(6) 0.0011(5)
    C7 0.0445(7) 0.0688(10) 0.0680(9) -0.0099(7) 0.0014(6) 0.0101(8)
    C8 0.0785(10) 0.0362(7) 0.0703(10) -0.0139(7) 0.0146(8) -0.0050(6)
    N1 0.0530(7) 0.0529(7) 0.0458(6) 0.0152(5) -0.0031(5) -0.0079(5)
    N2 0.0537(7) 0.0356(6) 0.0658(8) 0.0096(5) 0.0141(6) 0.0094(5)
    O1 0.0564(7) 0.0762(8) 0.0972(10) 0.0210(6) 0.0138(6) -0.0163(6)
    O2 0.0812(8) 0.0428(6) 0.0776(8) 0.0125(5) 0.0034(6) -0.0018(5)
    O3 0.0740(7) 0.0385(5) 0.0772(8) 0.0080(5) 0.0329(6) 0.0014(5)
_geom_special_details
;
 All esds (except the esd in the dihedral angle between two l.s. planes)
 are estimated using the full covariance matrix.  The cell esds are taken
 into account individually in the estimation of esds in distances, angles
 and torsion angles; correlations between esds in cell parameters are only
 used when they are defined by crystal symmetry.  An approximate (isotropic)
 treatment of cell esds is used for estimating esds involving l.s. planes.
;
loop_
    _geom_bond_atom_site_label_1
    _geom_bond_atom_site_label_2
    _geom_bond_site_symmetry_2
    _geom_bond_distance
    _geom_bond_publ_flag
    C1 O3 . 1.3290(15) ?
    C1 C6 . 1.3995(19) ?
    C1 C2 . 1.4000(17) ?
    C2 C3 . 1.3720(18) ?
    C2 H2 . 0.9300 ?
    C3 C4 . 1.3799(19) ?
    C3 H3 . 0.9300 ?
    C4 C5 . 1.3855(18) ?
    C4 N1 . 1.4434(16) ?
    C5 C6 . 1.3706(18) ?
    C5 H5 . 0.9300 ?
    C6 H6 . 0.9300 ?
    C7 N2 . 1.4673(18) ?
    C7 C8 3_756 1.493(2) ?
    C7 H7A . 0.9700 ?
    C7 H7B . 0.9700 ?
    C8 N2 . 1.463(2) ?
    C8 C7 3_756 1.493(2) ?
    C8 H8A . 0.9700 ?
    C8 H8B . 0.9700 ?
    N1 O1 . 1.2279(16) ?
    N1 O2 . 1.2290(16) ?
    N2 H2A . 0.80(2) ?
    O3 H3A . 0.8200 ?
loop_
    _geom_angle_atom_site_label_1
    _geom_angle_atom_site_label_2
    _geom_angle_atom_site_label_3
    _geom_angle_site_symmetry_1
    _geom_angle_site_symmetry_3
    _geom_angle
    _geom_angle_publ_flag
    O3 C1 C6 . . 118.65(11) ?
    O3 C1 C2 . . 122.45(12) ?
    C6 C1 C2 . . 118.90(11) ?
    C3 C2 C1 . . 120.60(12) ?
    C3 C2 H2 . . 119.7 ?
    C1 C2 H2 . . 119.7 ?
    C2 C3 C4 . . 119.37(12) ?
    C2 C3 H3 . . 120.3 ?
    C4 C3 H3 . . 120.3 ?
    C3 C4 C5 . . 121.15(11) ?
    C3 C4 N1 . . 119.28(12) ?
    C5 C4 N1 . . 119.57(12) ?
    C6 C5 C4 . . 119.55(12) ?
    C6 C5 H5 . . 120.2 ?
    C4 C5 H5 . . 120.2 ?
    C5 C6 C1 . . 120.37(12) ?
    C5 C6 H6 . . 119.8 ?
    C1 C6 H6 . . 119.8 ?
    N2 C7 C8 . 3_756 109.63(11) ?
    N2 C7 H7A . . 109.7 ?
    C8 C7 H7A 3_756 . 109.7 ?
    N2 C7 H7B . . 109.7 ?
    C8 C7 H7B 3_756 . 109.7 ?
    H7A C7 H7B . . 108.2 ?
    N2 C8 C7 . 3_756 110.09(12) ?
    N2 C8 H8A . . 109.6 ?
    C7 C8 H8A 3_756 . 109.6 ?
    N2 C8 H8B . . 109.6 ?
    C7 C8 H8B 3_756 . 109.6 ?
    H8A C8 H8B . . 108.2 ?
    O1 N1 O2 . . 122.10(12) ?
    O1 N1 C4 . . 118.54(12) ?
    O2 N1 C4 . . 119.36(12) ?
    C8 N2 C7 . . 110.05(11) ?
    C8 N2 H2A . . 112.3(14) ?
    C7 N2 H2A . . 106.6(14) ?
    C1 O3 H3A . . 109.5 ?
loop_
    _geom_torsion_atom_site_label_1
    _geom_torsion_atom_site_label_2
    _geom_torsion_atom_site_label_3
    _geom_torsion_atom_site_label_4
    _geom_torsion_site_symmetry_1
    _geom_torsion_site_symmetry_2
    _geom_torsion_site_symmetry_3
    _geom_torsion_site_symmetry_4
    _geom_torsion
    _geom_torsion_publ_flag
    O3 C1 C2 C3 . . . . -178.17(12) ?
    C6 C1 C2 C3 . . . . 2.1(2) ?
    C1 C2 C3 C4 . . . . -0.1(2) ?
    C2 C3 C4 C5 . . . . -1.5(2) ?
    C2 C3 C4 N1 . . . . 177.55(11) ?
    C3 C4 C5 C6 . . . . 1.2(2) ?
    N1 C4 C5 C6 . . . . -177.93(11) ?
    C4 C5 C6 C1 . . . . 0.9(2) ?
    O3 C1 C6 C5 . . . . 177.78(12) ?
    C2 C1 C6 C5 . . . . -2.5(2) ?
    C3 C4 N1 O1 . . . . -176.52(12) ?
    C5 C4 N1 O1 . . . . 2.59(19) ?
    C3 C4 N1 O2 . . . . 3.58(19) ?
    C5 C4 N1 O2 . . . . -177.31(11) ?
    C7 C8 N2 C7 3_756 . . . 59.04(16) ?
    C8 C7 N2 C8 3_756 . . . -58.77(17) ?
loop_
    _geom_hbond_atom_site_label_D
    _geom_hbond_atom_site_label_H
    _geom_hbond_atom_site_label_A
    _geom_hbond_site_symmetry_A
    _geom_hbond_distance_DH
    _geom_hbond_distance_HA
    _geom_hbond_distance_DA
    _geom_hbond_angle_DHA
    O3 H3A N2 4_466 0.82 1.82 2.6210(16) 167
    N2 H2A O1 . 0.796(19) 2.58(2) 3.2437(17) 141.4(17)
    N2 H2A O2 . 0.796(19) 2.557(19) 3.2273(17) 142.8(19)
    C2 H2 O1 4_466 0.93 2.51 3.3428(17) 149
    C6 H6 O3 3_666 0.93 2.57 3.5035(17) 179
_iucr_refine_instructions_details
;
TITL PIP in P2(1)/c
CELL  0.71073   6.1879  19.9274   6.9846   90.000   91.199   90.000
ZERR     4.00   0.0002   0.0007   0.0002    0.000    0.001    0.000
LATT   1
SYMM  - X, 1/2 + Y, 1/2 - Z
SFAC  C    H    N    O
UNIT  32   40   8    12
MERG   2
FMAP   2
PLAN   20
BOND $H
ACTA
CONF
SIZE 0.20 0.25 0.30
L.S.   10
WGHT    0.053400    0.175100
EXTI    0.022382
FVAR       0.21628
C1    1    0.328441    0.393139    0.578408    11.00000    0.05081    0.03624 =
         0.04252   -0.00100    0.00804    0.00283
C2    1    0.230764    0.331214    0.615005    11.00000    0.03935    0.04393 =
         0.05072   -0.00188    0.00917   -0.00003
AFIX  43
H2    2    0.092911    0.329978    0.665437    11.00000   -1.20000
AFIX   0
C3    1    0.336544    0.272334    0.577153    11.00000    0.04640    0.03698 =
         0.04731   -0.00219    0.00147   -0.00332
AFIX  43
H3    2    0.271140    0.231310    0.601898    11.00000   -1.20000
AFIX   0
C4    1    0.540901    0.274558    0.502018    11.00000    0.04386    0.04198 =
         0.03763   -0.00518   -0.00140    0.00761
C5    1    0.638899    0.335156    0.459969    11.00000    0.03970    0.05474 =
         0.04385   -0.00175    0.00793    0.00133
AFIX  43
H5    2    0.775639    0.335880    0.407227    11.00000   -1.20000
AFIX   0
C6    1    0.532961    0.394027    0.496625    11.00000    0.05210    0.04201 =
         0.04863    0.00112    0.01060   -0.00576
AFIX  43
H6    2    0.597351    0.434790    0.466985    11.00000   -1.20000
AFIX   0
C7    1    0.804091   -0.003206    0.391914    11.00000    0.04452    0.06879 =
         0.06802    0.01010    0.00136   -0.00987
AFIX  27
H7A   2    0.727380   -0.008502    0.270318    11.00000   -1.20000
H7B   2    0.698215    0.002377    0.491136    11.00000   -1.20000
AFIX   0
C8    1    1.061959    0.064068    0.567409    11.00000    0.07847    0.03620 =
         0.07035   -0.00495    0.01457   -0.01392
AFIX  27
H8A   2    0.960467    0.070709    0.669675    11.00000   -1.20000
H8B   2    1.154507    0.103278    0.561833    11.00000   -1.20000
AFIX   0
N1    3    0.655361    0.212621    0.469443    11.00000    0.05299    0.05288 =
         0.04580   -0.00791   -0.00306    0.01519
N2    3    0.943902    0.056186    0.385197    11.00000    0.05371    0.03555 =
         0.06582    0.00941    0.01405    0.00956
O1    4    0.841021    0.215498    0.411291    11.00000    0.05639    0.07620 =
         0.09721   -0.01633    0.01381    0.02096
O2    4    0.564856    0.158912    0.500201    11.00000    0.08123    0.04281 =
         0.07761   -0.00179    0.00341    0.01247
O3    4    0.233831    0.451255    0.617776    11.00000    0.07402    0.03848 =
         0.07715    0.00136    0.03289    0.00800
AFIX 147
H3A   2    0.132977    0.444748    0.689788    11.00000   -1.50000
AFIX   0
H2A   2    0.867267    0.087304    0.361920    11.00000    0.07093
HKLF 4
REM  PIP in P2(1)/c
REM R1 =  0.0368 for   1437 Fo > 4sig(Fo)  and  0.0447 for all   1763 data
REM    126 parameters refined using      0 restraints
END
WGHT      0.0511      0.1788
REM Highest difference peak  0.193,  deepest hole -0.165,  1-sigma level  0.032
Q1    1   0.0435  0.4472  0.7852  11.00000  0.05    0.19
Q2    1   0.8740  0.2516  0.3525  11.00000  0.05    0.17
Q3    1   0.2526  0.3603  0.5488  11.00000  0.05    0.16
Q4    1   0.6015  0.3030  0.5274  11.00000  0.05    0.15
Q5    1   0.5782  0.3016  0.4823  11.00000  0.05    0.15
Q6    1   0.3083  0.3623  0.6462  11.00000  0.05    0.15
Q7    1   0.4738  0.2753  0.5858  11.00000  0.05    0.14
Q8    1   0.8282  0.2189  0.5246  11.00000  0.05    0.14
Q9    1   0.5386  0.3622  0.4157  11.00000  0.05    0.14
Q10   1   1.1158  0.0321  0.5815  11.00000  0.05    0.13
Q11   1   0.4662  0.3911  0.5923  11.00000  0.05    0.13
Q12   1   0.5692  0.2499  0.4687  11.00000  0.05    0.13
Q13   1   0.2589  0.3024  0.5333  11.00000  0.05    0.13
Q14   1   0.4278  0.2755  0.4951  11.00000  0.05    0.13
Q15   1   0.3145  0.3041  0.6553  11.00000  0.05    0.12
Q16   1   0.6610  0.1769  0.5806  11.00000  0.05    0.12
Q17   1   0.3880  0.3917  0.4699  11.00000  0.05    0.11
Q18   1   0.8731  0.0272  0.4230  11.00000  0.05    0.11
Q19   1   0.7340  0.0300  0.5763  11.00000  0.05    0.09
Q20   1   0.6162  0.3638  0.5416  11.00000  0.05    0.09
;
