# Supplementary material for: 4-Nitro­phenol–piperazine (2/1)
Source: Acta Crystallogr Sect E Struct Rep Online. 2013 Jun 8;69(Pt 7):o1044. doi: 10.1107/S1600536813015328 (PMC3772477; doi:10.1107/S1600536813015328)
Supplement: Supplementary file 2 [file e-69-o1044-Isup2.hkl]

#
# h,k,l, Fc-squared, Fo-squared, sigma(Fo-squared) and status flag
#
data_I
_shelx_title ' PIP in P2(1)/c'
_shelx_refln_list_code          4
_shelx_F_calc_maximum      176.52
_exptl_crystal_F_000       384.00
_reflns_d_resolution_high  0.8001
 
loop_
 _symmetry_equiv_pos_as_xyz
 'x, y, z'
 '-x, y+1/2, -z+1/2'
 '-x, -y, -z'
 'x, -y-1/2, z-1/2'
 
_cell_length_a     6.1879
_cell_length_b    19.9274
_cell_length_c     6.9846
_cell_angle_alpha  90.000
_cell_angle_beta   91.199
_cell_angle_gamma  90.000
 
_shelx_F_squared_multiplier     1.000
 
loop_
 _refln_index_h
 _refln_index_k
 _refln_index_l
 _refln_F_squared_calc
 _refln_F_squared_meas
 _refln_F_squared_sigma
 _refln_observed_status
   1   0   0     1317.94     1304.50     11.29 o
   2   0   0      503.36      500.01      4.34 o
   3   0   0        4.00        2.17      0.20 o
   4   0   0        1.91        1.96      0.21 o
   5   0   0       11.82       10.24      0.75 o
   6   0   0       39.61       33.40      1.35 o
   7   0   0       79.08       76.54      2.08 o
   1   1   0      270.00      288.01      1.75 o
   2   1   0      374.39      348.96      2.27 o
   3   1   0     1816.49     1929.22     12.51 o
   4   1   0      382.19      426.48      3.11 o
   5   1   0        5.56        5.65      0.36 o
   6   1   0       21.70       22.04      0.76 o
   7   1   0       19.78       18.11      0.84 o
   0   2   0      655.95      715.37     11.42 o
   1   2   0     5544.89     5690.17     37.42 o
   2   2   0        3.12        2.45      0.14 o
   3   2   0       18.65       14.68      0.43 o
   4   2   0      353.92      363.55      2.59 o
   5   2   0        7.18        6.10      0.37 o
   6   2   0       67.58       64.17      1.22 o
   7   2   0        2.47        4.61      0.57 o
   1   3   0     2451.31     2473.95     14.30 o
   2   3   0      113.62      131.15      0.97 o
   3   3   0      116.65      103.04      0.90 o
   4   3   0       37.83       35.52      0.50 o
   5   3   0       41.23       38.06      0.69 o
   6   3   0        1.53        0.81      0.35 o
   7   3   0        0.82        0.12      0.42 o
   0   4   0      587.76      585.30      8.01 o
   1   4   0      736.17      759.61      4.51 o
   2   4   0      870.71      880.04      5.61 o
   3   4   0       37.10       44.49      0.49 o
   4   4   0        9.81       10.65      0.27 o
   5   4   0        2.35        3.19      0.30 o
   6   4   0       17.24       18.60      0.65 o
   7   4   0        0.07        0.05      0.43 o
   1   5   0      542.55      526.18      3.38 o
   2   5   0      837.08      851.06      5.43 o
   3   5   0        4.57        3.64      0.27 o
   4   5   0       16.43       15.07      0.32 o
   5   5   0        3.97        3.39      0.30 o
   6   5   0        4.71        4.41      0.44 o
   7   5   0        2.00        1.15      0.52 o
   0   6   0      128.17      125.55      1.58 o
   1   6   0      369.43      371.56      2.54 o
   2   6   0      593.08      654.04      4.22 o
   3   6   0       95.21       88.83      0.79 o
   4   6   0        0.13        0.03      0.13 o
   5   6   0      200.07      206.84      2.03 o
   6   6   0       24.94       25.57      0.81 o
   7   6   0        4.43        5.83      0.59 o
   1   7   0        0.62        0.29      0.08 o
   2   7   0      908.65     1008.45      6.95 o
   3   7   0      345.79      342.47      2.57 o
   4   7   0      256.67      263.63      2.22 o
   5   7   0      182.74      183.10      1.95 o
   6   7   0       19.21       19.08      0.71 o
   7   7   0        3.43        3.68      0.58 o
   0   8   0     1043.42     1059.97      9.99 o
   1   8   0     1209.39     1264.95      8.10 o
   2   8   0       17.49       19.45      0.27 o
   3   8   0       60.06       67.68      0.71 o
   4   8   0        1.60        1.90      0.21 o
   5   8   0       22.99       22.86      0.94 o
   6   8   0       54.69       57.47      1.16 o
   7   8   0        8.01        9.19      1.67 o
   1   9   0      208.01      190.93      1.49 o
   2   9   0        0.23        0.32      0.11 o
   3   9   0       46.72       46.97      0.60 o
   4   9   0        2.30        2.29      0.34 o
   5   9   0       19.93       20.53      0.85 o
   6   9   0        3.51        3.73      0.50 o
   7   9   0        0.45        0.12      0.59 o
   0  10   0      250.96      266.57      2.97 o
   1  10   0      165.37      194.82      1.54 o
   2  10   0      105.60      109.85      0.95 o
   3  10   0       18.83       20.14      0.39 o
   4  10   0       37.55       36.94      0.75 o
   5  10   0        0.45        0.71      0.36 o
   6  10   0       95.83       95.50      1.83 o
   7  10   0        1.79        1.05      0.60 o
   1  11   0       27.68       27.81      0.40 o
   2  11   0      256.73      268.99      2.18 o
   3  11   0       67.37       72.93      0.91 o
   4  11   0       28.55       27.93      0.73 o
   5  11   0        5.96        4.40      0.42 o
   6  11   0        0.02        0.18      0.42 o
   0  12   0        4.46        6.17      0.29 o
   1  12   0       68.80       63.18      0.75 o
   2  12   0       21.13       15.53      0.30 o
   3  12   0        1.86        2.62      0.25 o
   4  12   0        4.92        4.56      0.39 o
   5  12   0       31.31       30.15      0.85 o
   6  12   0        5.01        4.87      0.58 o
   1  13   0       81.96       73.84      0.72 o
   2  13   0       31.72       30.92      0.60 o
   3  13   0        0.28        0.56      0.22 o
   4  13   0        5.25        3.30      0.36 o
   5  13   0        7.98        8.36      0.52 o
   6  13   0        1.75        2.35      0.43 o
   0  14   0      113.02      109.42      1.73 o
   1  14   0       97.64       96.64      0.96 o
   2  14   0       20.02       15.94      0.49 o
   3  14   0        0.99        0.75      0.23 o
   4  14   0       22.35       16.83      0.63 o
   5  14   0        6.36        6.37      0.49 o
   6  14   0        8.71        8.08      0.60 o
   1  15   0      346.19      339.27      2.95 o
   2  15   0       20.35       17.00      0.46 o
   3  15   0        8.89        8.89      0.38 o
   4  15   0       28.13       28.55      0.77 o
   5  15   0        2.19        3.01      0.45 o
   6  15   0        2.52        3.60      0.49 o
   0  16   0      188.32      173.70      2.64 o
   1  16   0      543.47      539.33      5.66 o
   2  16   0        3.04        3.33      0.41 o
   3  16   0        0.68        2.40      0.29 o
   4  16   0       22.70       22.64      0.74 o
   5  16   0        4.41        4.89      0.49 o
   1  17   0        1.26        2.31      0.48 o
   2  17   0        3.46        2.90      0.35 o
   3  17   0      263.01      233.28      2.53 o
   4  17   0       31.49       25.98      0.77 o
   5  17   0        2.20        2.32      0.43 o
   0  18   0     1697.36     1667.84     19.60 o
   1  18   0       27.48       26.16      0.64 o
   2  18   0        5.77        4.15      0.41 o
   3  18   0        1.99        1.89      0.36 o
   4  18   0        0.09        0.31      0.36 o
   5  18   0        0.24       -0.02      0.39 o
   1  19   0        1.03        0.86      0.31 o
   2  19   0        9.86        9.39      0.52 o
   3  19   0       11.24        8.72      0.52 o
   4  19   0        9.25        4.60      0.51 o
   5  19   0        0.57       -0.21      0.64 o
   0  20   0       19.81       18.34      0.75 o
   1  20   0        2.44        2.30      0.32 o
   2  20   0        0.30        0.45      0.31 o
   3  20   0        8.46        7.68      0.53 o
   4  20   0        3.75        4.59      0.56 o
   1  21   0        0.74        0.51      0.27 o
   2  21   0       13.99       10.84      0.55 o
   3  21   0        3.92        4.38      0.54 o
   4  21   0        0.11       -0.39      0.49 o
   0  22   0        1.97        3.61      0.49 o
   1  22   0        1.08        0.27      0.32 o
   2  22   0       25.45       28.46      0.86 o
   3  22   0        7.32        7.19      0.64 o
   1  23   0       33.11       36.68      0.81 o
   2  23   0       30.44       34.02      0.87 o
   0  24   0       12.59       10.99      0.68 o
   1  24   0        0.11       -0.04      0.35 o
   2  24   0       47.93       59.45      3.21 o
  -7   1   1       10.79        7.59      0.58 o
  -6   1   1        0.00       -0.35      0.35 o
  -5   1   1        9.80        8.34      0.46 o
  -4   1   1       16.81       21.64      0.50 o
  -3   1   1      179.93      193.42      2.02 o
  -2   1   1     2042.24     2075.38     18.03 o
  -1   1   1     1862.15     1806.22     38.59 o
   0   1   1       38.34       37.57      0.48 o
   1   1   1     3566.39     3745.89     21.69 o
   2   1   1       34.40       30.12      0.44 o
   3   1   1      251.91      250.72      1.91 o
   4   1   1       48.47       51.54      0.54 o
   5   1   1        4.81        4.09      0.22 o
   6   1   1       10.69       12.88      0.55 o
   7   1   1        2.54        3.15      0.63 o
  -7   2   1        2.05        2.02      0.45 o
  -6   2   1        7.81        7.15      0.45 o
  -5   2   1        0.64        0.57      0.34 o
  -4   2   1        7.69        6.29      0.39 o
  -3   2   1       60.43       88.76      1.04 o
  -2   2   1      277.07      292.63      2.50 o
  -1   2   1     1349.55     1367.22     10.53 o
   0   2   1     1767.45     1767.70     11.60 o
   1   2   1     2589.39     2666.78     17.30 o
   2   2   1      357.75      355.29      2.55 o
   3   2   1       83.64       87.27      0.77 o
   4   2   1       18.06       22.11      0.37 o
   5   2   1        0.19        0.35      0.17 o
   6   2   1        2.60        2.52      0.33 o
   7   2   1        1.43        1.82      0.51 o
  -7   3   1       30.56       28.94      0.92 o
  -6   3   1       24.77       24.16      0.72 o
  -5   3   1        1.78        0.72      0.33 o
  -4   3   1       58.47       61.70      0.89 o
  -3   3   1      116.34      112.47      1.25 o
  -2   3   1       34.15       35.96      0.59 o
  -1   3   1      840.21      814.64      6.61 o
   0   3   1      918.21      892.28      5.78 o
   1   3   1       81.77       90.67      0.60 o
   2   3   1       39.67       40.19      0.45 o
   3   3   1       74.55       72.40      0.67 o
   4   3   1        3.00        3.55      0.18 o
   5   3   1        9.07        9.41      0.31 o
   6   3   1        7.86        6.84      0.42 o
   7   3   1       35.76       38.57      1.26 o
  -7   4   1        0.15        0.66      0.37 o
  -6   4   1       16.21       18.27      0.64 o
  -5   4   1       23.03       20.91      0.60 o
  -4   4   1       15.18       10.14      0.36 o
  -3   4   1      261.28      259.83      2.52 o
  -2   4   1        4.01        1.60      0.10 o
  -1   4   1      298.73      294.23      2.24 o
   0   4   1        2.37        2.63      0.10 o
   1   4   1      266.90      267.80      1.59 o
   2   4   1       20.87       19.76      0.28 o
   3   4   1       19.78       15.15      0.84 o
   4   4   1      101.28       92.15      0.89 o
   5   4   1        7.10        7.08      0.31 o
   6   4   1        0.07       -0.09      0.29 o
   7   4   1        1.48        1.58      0.71 o
  -7   5   1        8.08        8.09      0.55 o
  -6   5   1       44.14       45.34      0.94 o
  -5   5   1       19.95       21.17      0.61 o
  -4   5   1      129.24      133.80      1.42 o
  -3   5   1      122.77      128.87      1.31 o
  -2   5   1      112.97      111.12      0.91 o
  -1   5   1       26.10       28.56      0.71 o
   0   5   1     1511.71     1422.94      8.67 o
   1   5   1      999.87      970.15      5.36 o
   2   5   1      268.82      272.54      1.84 o
   3   5   1       22.88       24.15      0.33 o
   4   5   1        2.40        2.39      0.17 o
   5   5   1       27.55       27.94      0.61 o
   6   5   1       45.76       50.47      0.99 o
   7   5   1        3.80        3.64      0.58 o
  -7   6   1        3.65        3.62      0.47 o
  -6   6   1       18.55       20.29      0.66 o
  -5   6   1       54.90       54.19      0.86 o
  -4   6   1        0.01        1.05      0.64 o
  -3   6   1        1.04        3.73      0.15 o
  -2   6   1      345.96      342.84      2.51 o
  -1   6   1      858.57      838.43      6.53 o
   0   6   1     1195.23     1202.95      7.35 o
   1   6   1     2389.66     2370.88     14.51 o
   2   6   1        3.90        2.17      0.09 o
   3   6   1       86.07       82.62      0.77 o
   4   6   1        9.40       10.55      0.28 o
   5   6   1       23.01       21.93      0.52 o
   6   6   1       15.31       16.22      0.71 o
   7   6   1        0.03       -0.19      0.51 o
  -7   7   1        3.44        5.05      0.51 o
  -6   7   1        4.14        3.77      0.40 o
  -5   7   1        0.97        0.79      0.30 o
  -4   7   1       49.21       47.39      0.70 o
  -3   7   1      687.36      674.56      5.10 o
  -2   7   1       42.07       36.16      0.55 o
  -1   7   1     1947.69     2034.26     16.56 o
   0   7   1       84.90       82.99      0.67 o
   1   7   1     1702.50     1765.65     10.81 o
   2   7   1      153.95      155.29      1.18 o
   3   7   1       20.47       23.76      0.37 o
   4   7   1      207.04      206.13      1.78 o
   5   7   1        4.69        5.57      0.33 o
   6   7   1        2.09        2.94      0.38 o
   7   7   1        3.60        4.65      0.83 o
  -7   8   1        0.78        0.87      0.49 o
  -6   8   1        2.41        2.90      0.43 o
  -5   8   1      663.08      680.80      5.69 o
  -4   8   1      941.19      933.64      7.53 o
  -3   8   1       58.08       46.44      0.56 o
  -2   8   1       27.15       33.71      0.40 o
  -1   8   1      545.29      565.47      4.23 o
   0   8   1       32.55       27.85      0.30 o
   1   8   1       68.11       58.49      0.46 o
   2   8   1       41.52       49.42      0.50 o
   3   8   1        1.63        0.52      0.12 o
   4   8   1       84.74       83.25      0.90 o
   5   8   1      729.50      762.12      6.12 o
   6   8   1      126.97      130.52      1.74 o
   7   8   1        4.28        4.09      0.72 o
  -7   9   1       21.85       24.95      1.03 o
  -6   9   1        9.00        9.66      0.66 o
  -5   9   1      122.42      127.57      1.53 o
  -4   9   1      345.04      345.94      3.05 o
  -3   9   1      497.77      502.46      3.90 o
  -2   9   1     1926.70     2080.66     14.94 o
  -1   9   1     1986.81     2191.45     16.77 o
   0   9   1       47.54       59.15      0.56 o
   1   9   1        0.23        0.06      0.10 o
   2   9   1     3523.89     3767.96     25.58 o
   3   9   1       71.90       73.67      0.79 o
   4   9   1       83.05       81.67      0.90 o
   5   9   1      103.76      110.96      1.28 o
   6   9   1        0.01        0.23      0.33 o
   7   9   1        0.21       -0.21      0.60 o
  -7  10   1        0.06       -0.17      0.71 o
  -6  10   1        0.11        0.79      0.42 o
  -5  10   1      188.57      189.21      2.23 o
  -4  10   1      505.92      487.02      4.16 o
  -3  10   1       30.16       32.61      0.48 o
  -2  10   1       20.98       30.49      0.79 o
  -1  10   1      352.46      391.88      3.22 o
   0  10   1       59.90       58.63      0.57 o
   1  10   1      136.50      139.74      0.95 o
   2  10   1       22.70       29.33      0.47 o
   3  10   1       12.66       14.27      0.31 o
   4  10   1       96.75       92.57      1.00 o
   5  10   1      316.00      310.03      2.98 o
   6  10   1       41.52       42.39      1.06 o
   7  10   1        1.05        2.35      1.07 o
  -6  11   1        0.04       -0.06      0.46 o
  -5  11   1       15.58       16.43      0.69 o
  -4  11   1        2.78        3.33      0.36 o
  -3  11   1      174.19      175.62      1.77 o
  -2  11   1      136.00      120.58      1.12 o
  -1  11   1       24.02       33.91      0.44 o
   0  11   1        2.48        1.36      0.24 o
   1  11   1      165.11      197.81      1.43 o
   2  11   1        8.20        8.37      0.22 o
   3  11   1       12.78       10.80      0.31 o
   4  11   1       74.26       79.14      1.04 o
   5  11   1       17.00       16.27      0.59 o
   6  11   1        0.39        1.23      0.42 o
  -6  12   1        0.88        0.96      0.47 o
  -5  12   1        1.90        0.82      0.34 o
  -4  12   1        7.20        8.50      0.48 o
  -3  12   1       15.92       14.93      0.42 o
  -2  12   1       11.57       14.30      0.30 o
  -1  12   1       22.43       21.92      0.35 o
   0  12   1       93.82       92.16      0.83 o
   1  12   1      167.04      168.75      1.15 o
   2  12   1        0.13        0.05      0.10 o
   3  12   1        0.03       -0.13      0.13 o
   4  12   1        6.58        7.60      0.31 o
   5  12   1        0.12       -0.31      0.31 o
   6  12   1        0.46        0.50      0.43 o
  -6  13   1        1.19        2.48      0.76 o
  -5  13   1        2.17        3.65      0.44 o
  -4  13   1        6.62        7.15      0.64 o
  -3  13   1       78.38       78.50      1.06 o
  -2  13   1       16.88       13.87      0.36 o
  -1  13   1       61.99       57.76      0.66 o
   0  13   1      254.66      246.16      1.82 o
   1  13   1       26.91       30.14      0.37 o
   2  13   1        9.80       11.30      0.39 o
   3  13   1        3.71        3.48      0.27 o
   4  13   1       34.51       37.54      0.77 o
   5  13   1        0.00       -0.04      0.34 o
   6  13   1        0.31        1.25      0.42 o
  -6  14   1       10.66       12.56      0.75 o
  -5  14   1        0.11        0.31      0.32 o
  -4  14   1        7.44        5.68      0.42 o
  -3  14   1        3.89        6.04      0.35 o
  -2  14   1       17.78       18.59      0.74 o
  -1  14   1        2.02        2.74      0.23 o
   0  14   1       28.15       31.16      0.51 o
   1  14   1       27.50       29.33      0.46 o
   2  14   1       10.98       10.26      0.41 o
   3  14   1        4.96        5.40      0.32 o
   4  14   1        1.58        2.04      0.37 o
   5  14   1        5.33        5.17      0.47 o
   6  14   1        1.98        1.63      0.47 o
  -6  15   1       50.16       60.35      1.65 o
  -5  15   1        0.29        0.41      0.37 o
  -4  15   1       16.73       17.16      0.63 o
  -3  15   1       15.06       15.13      0.49 o
  -2  15   1        7.21        4.80      0.39 o
  -1  15   1       88.52       85.96      1.27 o
   0  15   1      963.13      913.18      7.39 o
   1  15   1      178.18      167.29      1.50 o
   2  15   1        2.11        1.30      0.26 o
   3  15   1       39.27       41.68      0.74 o
   4  15   1        0.02       -0.12      0.34 o
   5  15   1        1.76        1.43      0.39 o
   6  15   1        0.47        0.09      0.45 o
  -5  16   1        1.70        1.35      0.42 o
  -4  16   1        7.21        5.85      0.45 o
  -3  16   1       64.70       52.92      0.88 o
  -2  16   1       75.00       60.86      0.93 o
  -1  16   1       46.65       42.40      0.78 o
   0  16   1      181.20      178.85      1.99 o
   1  16   1      127.90      127.70      1.48 o
   2  16   1        4.86        5.92      0.35 o
   3  16   1       21.82       20.28      0.59 o
   4  16   1       59.83       57.94      1.15 o
   5  16   1        0.14        0.11      0.37 o
  -5  17   1        2.63        3.81      0.46 o
  -4  17   1        7.02        8.50      0.53 o
  -3  17   1       28.21       29.51      0.77 o
  -2  17   1       94.84       89.94      1.26 o
  -1  17   1      121.80      106.29      1.37 o
   0  17   1      100.07      101.15      1.36 o
   1  17   1      327.65      323.66      3.09 o
   2  17   1        1.83        3.34      0.37 o
   3  17   1       13.11        9.78      0.48 o
   4  17   1        0.91        0.28      0.36 o
   5  17   1        4.92        5.14      0.54 o
  -5  18   1        0.13        0.05      0.41 o
  -4  18   1        2.53        2.85      0.42 o
  -3  18   1        9.73        9.90      0.51 o
  -2  18   1        3.60        4.21      0.36 o
  -1  18   1       38.87       35.82      0.77 o
   0  18   1       25.00       25.64      0.71 o
   1  18   1       93.11       93.37      1.25 o
   2  18   1        6.00        5.48      0.42 o
   3  18   1        2.36        1.16      0.42 o
   4  18   1        0.51        0.67      0.36 o
   5  18   1        0.63        0.90      0.43 o
  -4  19   1        6.95        6.08      0.52 o
  -3  19   1        9.14        7.30      0.50 o
  -2  19   1       51.18       43.46      0.83 o
  -1  19   1        1.49        1.16      0.31 o
   0  19   1       17.09       17.99      0.57 o
   1  19   1        9.94       10.55      0.48 o
   2  19   1        0.84        0.85      0.35 o
   3  19   1       16.36       14.43      0.63 o
   4  19   1       14.93       13.59      0.79 o
  -4  20   1        1.33        1.61      0.44 o
  -3  20   1        1.78        0.64      0.37 o
  -2  20   1        0.51        0.55      0.29 o
  -1  20   1        9.42        9.67      0.44 o
   0  20   1        3.57        3.90      0.34 o
   1  20   1       20.51       22.98      0.65 o
   2  20   1        7.25        5.27      0.45 o
   3  20   1        0.68        0.15      0.43 o
   4  20   1        0.20        0.35      0.49 o
  -4  21   1        0.00        1.35      0.67 o
  -3  21   1        0.00       -0.36      0.36 o
  -2  21   1        0.03       -0.19      0.32 o
  -1  21   1        0.12        0.08      0.29 o
   0  21   1       18.34       23.04      0.63 o
   1  21   1        2.00        1.51      0.35 o
   2  21   1        2.14        2.15      0.41 o
   3  21   1        1.72        1.47      0.42 o
  -3  22   1        2.04        2.10      0.44 o
  -2  22   1       11.65       12.54      0.56 o
  -1  22   1        1.19        0.76      0.34 o
   0  22   1        0.42        0.52      0.31 o
   1  22   1        0.56        0.61      0.34 o
   2  22   1        0.00       -0.35      0.35 o
   3  22   1       10.43       13.48      0.67 o
  -2  23   1        9.53       12.07      0.59 o
  -1  23   1       13.48       16.13      0.59 o
   0  23   1        1.83        2.04      0.33 o
   1  23   1        6.00        6.59      0.48 o
   2  23   1        0.89        0.51      0.41 o
  -1  24   1        0.92        1.20      0.37 o
   0  24   1       13.25       14.31      0.55 o
   1  24   1       18.16       20.08      0.71 o
  -7   0   2        0.01        0.02      0.51 o
  -6   0   2      268.31      230.11      4.05 o
  -5   0   2        0.76        0.36      0.37 o
  -4   0   2       10.38       10.93      0.91 o
  -3   0   2        8.41       12.07      0.99 o
  -2   0   2     1186.27     1169.06     12.20 o
  -1   0   2     3401.07     3362.16     37.37 o
   0   0   2    19515.31    19250.09    614.93 o
   1   0   2    31158.92    28507.41    789.66 o
   2   0   2        1.56        2.01      0.16 o
   3   0   2       69.33       62.68      0.80 o
   4   0   2      109.07      119.07      1.47 o
   5   0   2        0.32        0.52      0.49 o
   6   0   2        4.37        4.03      0.57 o
   7   0   2       47.65       48.98      2.78 o
  -7   1   2        0.05        0.28      0.38 o
  -6   1   2       42.01       36.96      0.96 o
  -5   1   2        0.00       -0.26      0.26 o
  -4   1   2        8.25        9.78      0.41 o
  -3   1   2     1156.47     1305.13     11.45 o
  -2   1   2     1668.63     1764.89     15.25 o
  -1   1   2      355.78      326.31      2.83 o
   0   1   2      108.92      106.50      0.92 o
   1   1   2     1381.91     1426.47      9.71 o
   2   1   2      139.20      131.39      1.07 o
   3   1   2      164.40      163.54      1.21 o
   4   1   2      499.81      516.54      4.21 o
   5   1   2       12.75       13.92      0.43 o
   6   1   2        0.29        1.15      0.32 o
   7   1   2       20.30       21.75      0.99 o
  -7   2   2        0.28       -0.10      0.33 o
  -6   2   2        0.04       -0.11      0.35 o
  -5   2   2      199.95      177.60      2.23 o
  -4   2   2       75.89       73.34      0.95 o
  -3   2   2       33.61       32.78      0.54 o
  -2   2   2      446.67      394.04      3.49 o
  -1   2   2     1259.34     1219.25      8.77 o
   0   2   2     2216.46     2240.31     17.89 o
   1   2   2     1230.10     1268.50      8.78 o
   2   2   2      306.66      323.34      2.37 o
   3   2   2       12.55       15.12      0.25 o
   4   2   2       57.62       60.35      0.68 o
   5   2   2       99.89      105.16      1.13 o
   6   2   2       50.28       52.38      1.06 o
   7   2   2        0.04       -0.36      0.53 o
  -7   3   2        0.03        0.73      0.38 o
  -6   3   2        2.08        1.68      0.42 o
  -5   3   2       27.14       27.67      0.75 o
  -4   3   2       14.73       12.71      0.39 o
  -3   3   2      190.18      188.13      1.77 o
  -2   3   2      695.89      712.96      6.20 o
  -1   3   2      137.80      136.36      1.11 o
   0   3   2      924.39      922.52      7.11 o
   1   3   2      500.83      496.39      3.52 o
   2   3   2      281.83      298.74      2.13 o
   3   3   2       37.48       36.05      0.43 o
   4   3   2        2.98        2.23      0.17 o
   5   3   2        0.90        1.08      0.23 o
   6   3   2        2.87        2.95      0.39 o
   7   3   2        6.08        6.03      0.66 o
  -7   4   2        4.55        3.62      0.44 o
  -6   4   2        8.91        9.26      0.50 o
  -5   4   2       10.99       13.24      0.55 o
  -4   4   2       65.86       67.04      0.91 o
  -3   4   2        0.83        1.05      0.21 o
  -2   4   2        2.70        2.79      0.16 o
  -1   4   2     1262.49     1262.91      9.60 o
   0   4   2       27.03       29.38      0.38 o
   1   4   2       51.38       53.77      0.48 o
   2   4   2      516.81      535.40      4.02 o
   3   4   2       14.77       11.06      0.26 o
   4   4   2        5.80        6.21      0.23 o
   5   4   2        4.48        5.99      0.30 o
   6   4   2        0.59        1.01      0.30 o
   7   4   2        4.66        4.28      0.62 o
  -7   5   2        0.00       -0.35      0.35 o
  -6   5   2        4.67        2.63      0.38 o
  -5   5   2        1.49        1.89      0.38 o
  -4   5   2        3.59        3.86      0.26 o
  -3   5   2       34.50       37.28      0.51 o
  -2   5   2        5.00        4.62      0.17 o
  -1   5   2      621.80      646.66      4.55 o
   0   5   2       49.86       41.44      0.37 o
   1   5   2       15.99       18.15      0.23 o
   2   5   2      498.26      508.06      3.26 o
   3   5   2      192.12      187.02      1.45 o
   4   5   2        0.17        0.93      0.29 o
   5   5   2        0.00        0.05      0.21 o
   6   5   2       19.96       20.45      0.63 o
   7   5   2        2.49        1.75      0.58 o
  -7   6   2       11.13       13.51      0.62 o
  -6   6   2        1.24        2.38      0.36 o
  -5   6   2      101.09       98.07      1.39 o
  -4   6   2      372.35      364.32      3.30 o
  -3   6   2      154.53      141.43      1.33 o
  -2   6   2       17.77       20.69      0.34 o
  -1   6   2       57.87       49.31      0.47 o
   0   6   2       19.79       22.05      0.28 o
   1   6   2       60.15       59.12      0.48 o
   2   6   2       40.78       43.66      0.45 o
   3   6   2      171.10      177.82      1.47 o
   4   6   2       60.05       61.74      0.72 o
   5   6   2       22.41       22.94      0.48 o
   6   6   2       35.23       38.45      0.84 o
   7   6   2        3.81        3.10      0.59 o
  -7   7   2        0.18        0.43      0.49 o
  -6   7   2        1.68        1.13      0.33 o
  -5   7   2       16.32       16.59      0.60 o
  -4   7   2      305.98      297.55      2.78 o
  -3   7   2      236.64      230.68      1.82 o
  -2   7   2      828.54      868.54      6.48 o
  -1   7   2      631.54      669.12      4.93 o
   0   7   2        2.61        3.46      0.22 o
   1   7   2       40.91       41.15      0.41 o
   2   7   2        2.46        1.91      0.15 o
   3   7   2      360.87      383.56      2.74 o
   4   7   2       14.79       13.46      0.56 o
   5   7   2      127.06      133.54      1.46 o
   6   7   2       79.00       81.18      1.26 o
   7   7   2        3.83        3.83      0.64 o
  -7   8   2       11.11       11.32      0.76 o
  -6   8   2        5.59        7.02      0.45 o
  -5   8   2      212.25      213.15      2.43 o
  -4   8   2        1.62        2.82      0.27 o
  -3   8   2       91.50       85.88      0.83 o
  -2   8   2      159.90      148.74      1.30 o
  -1   8   2      503.12      491.47      3.69 o
   0   8   2        8.90        5.72      0.17 o
   1   8   2        1.64        1.26      0.35 o
   2   8   2      180.80      178.05      1.28 o
   3   8   2        2.86        4.18      0.20 o
   4   8   2       56.72       54.21      0.67 o
   5   8   2       23.94       23.65      0.60 o
   6   8   2       23.52       23.64      0.69 o
   7   8   2        0.82        0.12      0.67 o
  -7   9   2        0.00       -0.86      0.86 o
  -6   9   2        0.10       -0.35      0.35 o
  -5   9   2       34.26       35.53      0.72 o
  -4   9   2        0.09        0.62      0.22 o
  -3   9   2        1.27        1.69      0.16 o
  -2   9   2       51.02       49.26      0.59 o
  -1   9   2       29.19       30.85      0.37 o
   0   9   2       86.82       76.09      0.64 o
   1   9   2        1.05        0.60      0.09 o
   2   9   2       68.06       69.37      0.63 o
   3   9   2       21.25       21.46      0.41 o
   4   9   2        0.51        1.10      0.21 o
   5   9   2        3.68        4.41      0.36 o
   6   9   2        7.21        6.71      0.49 o
  -6  10   2        2.08        2.55      0.46 o
  -5  10   2      153.91      155.21      1.93 o
  -4  10   2       39.84       39.40      0.70 o
  -3  10   2        5.42        5.91      0.22 o
  -2  10   2      165.65      163.73      1.49 o
  -1  10   2       47.43       47.23      0.47 o
   0  10   2        4.60        8.28      0.21 o
   1  10   2       11.15        9.67      0.24 o
   2  10   2        0.01        0.05      0.13 o
   3  10   2        3.12        3.15      0.20 o
   4  10   2       27.46       25.15      0.48 o
   5  10   2       41.13       39.37      0.72 o
   6  10   2       27.37       26.44      0.81 o
  -6  11   2        2.03        0.82      0.45 o
  -5  11   2        1.68        3.13      0.40 o
  -4  11   2       13.47       14.34      0.47 o
  -3  11   2       59.60       56.47      0.73 o
  -2  11   2      224.22      246.16      1.99 o
  -1  11   2       23.47       29.32      0.34 o
   0  11   2       31.28       31.85      0.39 o
   1  11   2       24.81       26.36      0.38 o
   2  11   2       11.97       14.14      0.28 o
   3  11   2      103.96      109.56      1.08 o
   4  11   2       10.93       10.58      0.37 o
   5  11   2       11.36       11.24      0.47 o
   6  11   2        5.56        3.07      0.50 o
  -6  12   2        0.48        0.32      0.45 o
  -5  12   2       10.09        9.86      0.51 o
  -4  12   2        7.15        6.15      0.38 o
  -3  12   2        3.42        2.96      0.23 o
  -2  12   2        4.12        5.61      0.28 o
  -1  12   2       83.81       74.69      0.68 o
   0  12   2        1.94        1.05      0.11 o
   1  12   2        0.51        1.47      0.12 o
   2  12   2       37.08       34.27      0.45 o
   3  12   2        6.33        8.32      0.33 o
   4  12   2       19.04       19.71      0.48 o
   5  12   2        1.79        1.38      0.34 o
   6  12   2       17.52       18.74      1.11 o
  -6  13   2        5.26        5.83      0.61 o
  -5  13   2       16.19       16.70      0.70 o
  -4  13   2        5.01        4.69      0.39 o
  -3  13   2        7.70        7.04      0.36 o
  -2  13   2        0.45        0.52      0.20 o
  -1  13   2        4.13        2.12      0.15 o
   0  13   2      111.95      104.16      0.93 o
   1  13   2       57.16       58.88      0.57 o
   2  13   2        0.54        0.30      0.18 o
   3  13   2       12.47       11.55      0.40 o
   4  13   2        0.17        0.57      0.27 o
   5  13   2        3.79        4.74      0.41 o
   6  13   2        0.61        1.00      0.52 o
  -6  14   2        2.66        3.46      0.64 o
  -5  14   2        2.09        1.46      0.38 o
  -4  14   2       15.30       13.18      0.57 o
  -3  14   2       51.04       40.66      0.76 o
  -2  14   2       52.90       45.52      0.76 o
  -1  14   2       20.03       23.25      0.44 o
   0  14   2       52.17       49.29      0.67 o
   1  14   2        8.41        8.96      0.25 o
   2  14   2       42.68       39.97      0.67 o
   3  14   2        9.53        9.51      0.38 o
   4  14   2        0.25       -0.07      0.24 o
   5  14   2        5.69        6.08      0.46 o
   6  14   2        0.40        0.29      0.52 o
  -5  15   2        4.20        4.90      0.47 o
  -4  15   2        3.91        4.73      0.42 o
  -3  15   2       47.09       44.92      1.00 o
  -2  15   2       49.10       53.11      1.21 o
  -1  15   2      104.71       98.41      1.21 o
   0  15   2       94.62       89.94      1.28 o
   1  15   2       36.82       35.05      0.68 o
   2  15   2      210.39      201.44      2.12 o
   3  15   2        0.12       -0.13      0.21 o
   4  15   2        0.85        2.02      0.40 o
   5  15   2        0.00        0.55      0.33 o
  -5  16   2       50.93       57.40      1.27 o
  -4  16   2        7.92        9.42      0.51 o
  -3  16   2        8.62       10.93      0.46 o
  -2  16   2       29.02       28.94      0.79 o
  -1  16   2      155.12      150.10      1.89 o
   0  16   2      216.20      226.00      2.58 o
   1  16   2      316.18      304.52      2.92 o
   2  16   2       79.76       75.79      1.05 o
   3  16   2        5.06        2.37      0.31 o
   4  16   2        2.39        3.10      0.38 o
   5  16   2       18.78       19.52      0.77 o
  -5  17   2       10.54       12.75      0.73 o
  -4  17   2        0.00        0.19      0.33 o
  -3  17   2      130.39      114.31      1.52 o
  -2  17   2      201.72      171.94      1.96 o
  -1  17   2        0.24       -0.12      0.26 o
   0  17   2       15.64       18.21      0.65 o
   1  17   2       73.04       79.66      1.14 o
   2  17   2        6.76        7.77      0.44 o
   3  17   2       33.99       37.07      0.81 o
   4  17   2       69.46       67.05      1.29 o
   5  17   2        9.46        8.70      0.59 o
  -5  18   2        0.22        0.85      0.49 o
  -4  18   2        2.88        2.53      0.44 o
  -3  18   2        0.19       -0.29      0.30 o
  -2  18   2       26.35       26.06      0.73 o
  -1  18   2       71.64       65.60      1.04 o
   0  18   2      376.23      372.12      3.65 o
   1  18   2      708.02      703.51      6.18 o
   2  18   2        1.12        1.88      0.37 o
   3  18   2        2.39        3.30      0.42 o
   4  18   2       18.05       15.42      0.70 o
   5  18   2        2.62        2.35      0.86 o
  -4  19   2        6.23        4.67      0.47 o
  -3  19   2        7.68        4.41      0.45 o
  -2  19   2       23.26       19.46      0.61 o
  -1  19   2        1.36        1.37      0.32 o
   0  19   2        8.62       11.08      0.50 o
   1  19   2        0.79        1.87      0.40 o
   2  19   2        1.51        1.39      0.34 o
   3  19   2        2.42        1.68      0.40 o
   4  19   2       11.31       10.23      0.69 o
  -4  20   2        0.06        0.01      0.52 o
  -3  20   2        8.38        9.78      0.64 o
  -2  20   2        9.58        9.10      0.48 o
  -1  20   2        3.99        3.97      0.39 o
   0  20   2        0.02        0.21      0.28 o
   1  20   2        7.83       10.12      0.49 o
   2  20   2        6.24        4.59      0.42 o
   3  20   2        3.24        1.94      0.45 o
   4  20   2        0.59        0.50      0.50 o
  -3  21   2        0.49        0.40      0.47 o
  -2  21   2       18.24       17.56      0.64 o
  -1  21   2        1.40        1.01      0.41 o
   0  21   2        0.34        0.46      0.33 o
   1  21   2        0.95        1.30      0.33 o
   2  21   2        2.40        2.64      0.44 o
   3  21   2        7.90        7.41      0.65 o
  -3  22   2       16.20       19.99      0.92 o
  -2  22   2        1.51        1.36      0.40 o
  -1  22   2       12.20        9.43      0.63 o
   0  22   2       18.14       19.80      0.76 o
   1  22   2        4.12        4.15      0.47 o
   2  22   2        4.81        4.67      0.50 o
   3  22   2        0.19        0.19      0.45 o
  -2  23   2        0.09       -0.35      0.41 o
  -1  23   2       49.90       57.29      1.17 o
   0  23   2        6.17        7.23      0.58 o
   1  23   2        0.01       -0.35      0.35 o
   2  23   2       40.29       46.14      1.27 o
  -1  24   2        2.26        2.99      1.28 o
   0  24   2       10.63        9.61      0.63 o
   1  24   2        0.11       -1.07      1.07 o
  -7   1   3       14.55       12.37      0.64 o
  -6   1   3        2.68        1.15      0.41 o
  -5   1   3       19.53       17.47      0.62 o
  -4   1   3       18.50       19.59      0.58 o
  -3   1   3      319.08      349.83      3.22 o
  -2   1   3      112.13      110.79      1.21 o
  -1   1   3       97.63      100.74      0.98 o
   0   1   3        1.49        4.02      0.20 o
   1   1   3       52.89       48.57      0.54 o
   2   1   3     1141.92     1161.42      9.24 o
   3   1   3      126.17      132.90      1.40 o
   4   1   3        0.77        0.86      0.19 o
   5   1   3        2.48        1.35      0.37 o
   6   1   3       17.96       17.28      0.57 o
   7   1   3        0.35       -0.43      0.53 o
  -7   2   3        0.46        0.03      0.43 o
  -6   2   3        7.05        7.29      0.51 o
  -5   2   3       32.09       29.24      0.78 o
  -4   2   3       20.22       18.68      0.56 o
  -3   2   3        0.00       -0.10      0.10 o
  -2   2   3       78.03      100.18      0.99 o
  -1   2   3      216.75      218.94      1.88 o
   0   2   3      764.37      767.26      5.79 o
   1   2   3      102.39      101.49      0.92 o
   2   2   3      616.48      608.92      5.08 o
   3   2   3        6.49        7.31      0.24 o
   4   2   3        5.92        6.16      0.33 o
   5   2   3       21.11       21.00      0.64 o
   6   2   3        0.28        0.05      0.27 o
   7   2   3        1.53        1.75      0.53 o
  -7   3   3        0.79        2.23      0.45 o
  -6   3   3       55.59       51.94      1.10 o
  -5   3   3        2.92        2.81      0.38 o
  -4   3   3       32.25       34.93      0.75 o
  -3   3   3       14.18        9.96      0.30 o
  -2   3   3       39.20       40.34      1.02 o
  -1   3   3      128.45      131.60      1.68 o
   0   3   3      161.77      154.61      1.56 o
   1   3   3      230.65      291.16     20.96 o
   2   3   3       11.43       11.69      0.40 o
   3   3   3        0.40        0.28      0.14 o
   4   3   3        7.22        7.20      0.33 o
   5   3   3       17.51       14.62      0.46 o
   6   3   3        7.71        7.36      0.41 o
   7   3   3        0.07        0.12      0.52 o
  -7   4   3        0.02       -0.27      0.36 o
  -6   4   3        4.84        4.73      0.47 o
  -5   4   3       19.03       17.81      0.65 o
  -4   4   3       51.89       46.36      0.74 o
  -3   4   3      214.34      191.08      1.72 o
  -2   4   3        0.37        0.13      0.11 o
  -1   4   3      115.12      112.09      1.11 o
   0   4   3       35.24       34.74      0.42 o
   1   4   3      232.27      224.96      1.78 o
   2   4   3       25.90       25.17      0.37 o
   3   4   3        3.47        4.09      0.24 o
   4   4   3        0.00        0.06      0.21 o
   5   4   3        4.42        4.76      0.31 o
   6   4   3        3.28        2.92      0.33 o
   7   4   3        1.08        0.36      0.52 o
  -7   5   3        8.06        8.21      0.61 o
  -6   5   3        1.75        1.44      0.36 o
  -5   5   3       96.94       94.76      1.43 o
  -4   5   3       24.47       26.86      0.56 o
  -3   5   3        2.38        2.13      0.16 o
  -2   5   3       22.37       24.23      0.38 o
  -1   5   3       15.65       16.83      0.34 o
   0   5   3      201.31      190.93      1.65 o
   1   5   3      473.24      464.50      3.22 o
   2   5   3        0.38        1.13      0.15 o
   3   5   3       40.23       35.52      0.50 o
   4   5   3       19.39       20.53      0.43 o
   5   5   3       14.01       14.97      0.46 o
   6   5   3        0.92        1.00      0.31 o
   7   5   3       10.13       10.17      0.91 o
  -7   6   3        4.07        4.47      0.53 o
  -6   6   3        2.35        2.31      0.37 o
  -5   6   3      127.76      125.43      1.62 o
  -4   6   3        7.24        8.29      0.38 o
  -3   6   3       18.66       18.75      0.44 o
  -2   6   3        1.43        1.72      0.17 o
  -1   6   3       97.12       90.45      0.86 o
   0   6   3      864.40      815.41      5.66 o
   1   6   3        0.72        0.46      0.11 o
   2   6   3      322.52      309.78      2.15 o
   3   6   3       17.41       16.69      0.37 o
   4   6   3        2.81        3.55      0.22 o
   5   6   3       30.76       30.97      0.64 o
   6   6   3        7.39        7.55      0.42 o
  -6   7   3       13.02       15.32      0.61 o
  -5   7   3        4.72        4.88      0.40 o
  -4   7   3        0.25       -0.06      0.24 o
  -3   7   3      471.90      452.39      4.21 o
  -2   7   3       64.05       66.05      0.66 o
  -1   7   3      252.16      252.49      1.83 o
   0   7   3       47.35       49.73      0.48 o
   1   7   3        0.06        0.02      0.10 o
   2   7   3      647.42      648.42      4.12 o
   3   7   3        0.58        0.27      0.13 o
   4   7   3       97.59      100.27      1.08 o
   5   7   3        0.15        0.23      0.24 o
   6   7   3        4.74        6.60      0.41 o
  -6   8   3        6.71        6.68      0.53 o
  -5   8   3       22.83       23.10      0.67 o
  -4   8   3      884.60      862.09      7.31 o
  -3   8   3      464.42      450.33      3.98 o
  -2   8   3       24.35       21.90      0.42 o
  -1   8   3      371.21      405.56      2.81 o
   0   8   3      347.66      380.95      2.48 o
   1   8   3        0.00       -0.08      0.11 o
   2   8   3        9.98       10.68      0.25 o
   3   8   3        3.76        4.62      0.23 o
   4   8   3        0.12        0.26      0.20 o
   5   8   3      105.13      116.46      1.33 o
   6   8   3      194.30      206.54      2.60 o
  -6   9   3       33.77       38.25      1.08 o
  -5   9   3        8.86        9.75      0.62 o
  -4   9   3      945.56      944.41      8.01 o
  -3   9   3       26.75       24.31      0.52 o
  -2   9   3        9.57        8.80      0.26 o
  -1   9   3      932.77      987.62      6.56 o
   0   9   3      542.67      559.82      3.70 o
   1   9   3        0.13       -0.01      0.11 o
   2   9   3      141.57      145.80      1.15 o
   3   9   3      885.94      895.54      6.30 o
   4   9   3       25.44       23.41      0.48 o
   5   9   3        0.00       -0.26      0.26 o
   6   9   3        0.07        0.96      0.40 o
  -6  10   3        0.08       -0.33      0.39 o
  -5  10   3        2.88        3.03      0.44 o
  -4  10   3      360.08      348.87      3.53 o
  -3  10   3      193.00      186.65      1.89 o
  -2  10   3       23.25       23.03      0.43 o
  -1  10   3      138.35      161.07      1.32 o
   0  10   3      333.52      352.20      2.31 o
   1  10   3        5.66        6.94      0.20 o
   2  10   3        0.41        0.45      0.15 o
   3  10   3        9.86       11.88      0.36 o
   4  10   3        0.03       -0.02      0.19 o
   5  10   3       69.48       69.12      1.45 o
   6  10   3       94.47       94.64      2.09 o
  -6  11   3        0.15        0.28      0.43 o
  -5  11   3        0.02       -0.03      0.34 o
  -4  11   3       24.58       23.17      0.66 o
  -3  11   3       96.97       89.06      1.26 o
  -2  11   3       19.49       20.92      0.41 o
  -1  11   3        7.30        5.38      0.19 o
   0  11   3        1.90        2.33      0.15 o
   1  11   3        1.33        1.18      0.14 o
   2  11   3      106.38      113.65      1.02 o
   3  11   3       20.10       23.76      0.46 o
   4  11   3       17.38       17.82      0.54 o
   5  11   3        0.12        0.51      0.33 o
   6  11   3        6.45        7.51      0.76 o
  -6  12   3       11.71       13.27      0.85 o
  -5  12   3        3.84        2.51      0.43 o
  -4  12   3        1.16        2.59      0.34 o
  -3  12   3        5.30        4.20      0.48 o
  -2  12   3       21.71       17.65      0.47 o
  -1  12   3       27.06       25.36      0.39 o
   0  12   3       42.27       41.36      0.53 o
   1  12   3        0.32        0.42      0.12 o
   2  12   3       44.39       47.97      0.60 o
   3  12   3        6.04        5.12      0.27 o
   4  12   3        3.02        3.86      0.31 o
   5  12   3        0.46        0.12      0.36 o
   6  12   3        0.15       -0.35      0.52 o
  -6  13   3        3.73        3.27      0.60 o
  -5  13   3        0.62        1.86      0.39 o
  -4  13   3        0.52        0.24      0.31 o
  -3  13   3        6.69        7.67      0.57 o
  -2  13   3      154.91      148.97      1.69 o
  -1  13   3        5.56        4.84      0.24 o
   0  13   3        0.03        0.21      0.12 o
   1  13   3       43.89       43.18      0.52 o
   2  13   3        0.00        0.17      0.16 o
   3  13   3        3.76        4.86      0.30 o
   4  13   3        3.94        5.09      0.37 o
   5  13   3        6.87        8.58      0.55 o
  -5  14   3       38.21       38.35      1.01 o
  -4  14   3        6.91        5.95      0.44 o
  -3  14   3        0.14       -0.24      0.30 o
  -2  14   3        6.60        4.81      0.31 o
  -1  14   3       24.77       25.81      0.59 o
   0  14   3        3.57        3.13      0.22 o
   1  14   3        0.17        0.43      0.15 o
   2  14   3        2.36        2.87      0.32 o
   3  14   3        3.63        3.75      0.32 o
   4  14   3        0.00       -0.08      0.28 o
   5  14   3        0.04        0.22      0.33 o
  -5  15   3       10.67       15.38      0.74 o
  -4  15   3        6.72        8.53      0.52 o
  -3  15   3        0.37        0.99      0.43 o
  -2  15   3        5.50        4.88      0.34 o
  -1  15   3       94.61       91.87      1.33 o
   0  15   3       14.44       12.74      0.46 o
   1  15   3      429.04      429.05      4.17 o
   2  15   3       48.77       54.54      0.94 o
   3  15   3        0.01       -0.14      0.24 o
   4  15   3       27.34       30.59      0.75 o
   5  15   3        2.72        3.55      0.44 o
  -5  16   3        3.52        3.69      0.48 o
  -4  16   3        0.76        0.29      0.35 o
  -3  16   3       15.42       13.35      0.52 o
  -2  16   3       46.37       38.61      0.95 o
  -1  16   3      100.80       93.17      1.33 o
   0  16   3      144.26      143.25      1.90 o
   1  16   3       57.73       63.05      1.16 o
   2  16   3       13.51       15.14      0.62 o
   3  16   3        3.04        3.49      0.37 o
   4  16   3       16.13       20.83      0.73 o
   5  16   3        9.62       10.23      0.75 o
  -5  17   3       24.63       32.50      1.51 o
  -4  17   3       11.49       11.47      0.61 o
  -3  17   3       23.54       22.26      0.69 o
  -2  17   3        3.55        2.64      0.37 o
  -1  17   3        0.50        1.02      0.34 o
   0  17   3       45.47       46.02      0.95 o
   1  17   3       85.43       90.41      1.44 o
   2  17   3      123.46      117.38      1.72 o
   3  17   3       21.30       18.84      0.63 o
   4  17   3        0.00        0.69      0.36 o
  -4  18   3        0.02        0.05      0.37 o
  -3  18   3       17.26       18.10      0.87 o
  -2  18   3        0.80        0.67      0.39 o
  -1  18   3        3.08        3.03      0.56 o
   0  18   3       28.58       32.01      0.84 o
   1  18   3       11.32       13.77      0.86 o
   2  18   3       18.93       19.63      0.84 o
   3  18   3        5.50        6.75      0.57 o
   4  18   3        0.05       -0.17      0.43 o
  -4  19   3        0.00       -0.34      0.34 o
  -3  19   3       16.13       13.16      0.66 o
  -2  19   3        1.90        1.91      0.45 o
  -1  19   3       12.01       10.71      0.56 o
   0  19   3        4.13        4.95      0.46 o
   1  19   3        4.68        6.43      0.56 o
   2  19   3       37.84       36.62      1.09 o
   3  19   3        7.53        7.75      0.86 o
   4  19   3        0.53        0.30      0.50 o
  -3  20   3        0.34        0.00      0.41 o
  -2  20   3        0.29       -0.20      0.46 o
  -1  20   3        0.03        0.22      0.41 o
   0  20   3        4.75        4.18      0.46 o
   1  20   3        0.79        1.45      0.39 o
   2  20   3       18.97       19.05      0.86 o
   3  20   3        0.08       -0.18      0.50 o
  -3  21   3        0.06       -0.43      0.43 o
  -2  21   3        3.26        3.29      0.65 o
  -1  21   3        1.23        0.80      0.45 o
   0  21   3        8.77       11.71      0.63 o
   1  21   3        0.18        0.51      0.39 o
   2  21   3        1.90        2.27      0.61 o
   3  21   3        0.08       -0.18      0.56 o
  -2  22   3        2.15        1.58      0.65 o
  -1  22   3        0.22        0.19      0.45 o
   0  22   3        0.55        0.89      0.44 o
   1  22   3        0.78        0.65      0.49 o
   2  22   3        1.88        1.54      0.61 o
  -1  23   3        0.10       -0.45      0.45 o
   0  23   3        1.51        3.36      0.53 o
   1  23   3        1.00        0.57      0.53 o
  -6   0   4       71.30       54.93      1.63 o
  -5   0   4      182.84      144.80      2.75 o
  -4   0   4        2.00        1.00      0.44 o
  -3   0   4       48.72       52.60      0.95 o
  -2   0   4      551.85      595.91      8.53 o
  -1   0   4       36.19       32.45      0.76 o
   0   0   4       60.71       56.53      1.04 o
   1   0   4     6231.70     6168.11     78.59 o
   2   0   4     1351.97     1307.24     13.52 o
   3   0   4        7.98        8.99      0.47 o
   4   0   4      125.88      112.47      1.90 o
   5   0   4       10.80       11.77      0.65 o
   6   0   4        4.41        4.17      0.62 o
  -6   1   4        4.12        5.00      0.49 o
  -5   1   4        5.38        4.87      0.42 o
  -4   1   4        0.24        0.03      0.21 o
  -3   1   4       67.56       73.04      1.77 o
  -2   1   4      687.59      773.47      8.14 o
  -1   1   4      455.55      461.72      3.84 o
   0   1   4       24.51       18.75      0.66 o
   1   1   4      491.19      478.01      3.51 o
   2   1   4      509.55      515.61      3.98 o
   3   1   4        3.46        3.53      0.26 o
   4   1   4       68.06       69.39      0.99 o
   5   1   4       32.91       32.83      0.74 o
   6   1   4        0.54        0.11      0.34 o
  -6   2   4        3.93        6.50      0.67 o
  -5   2   4       46.17       40.71      0.89 o
  -4   2   4       18.52       14.39      0.53 o
  -3   2   4        0.64        0.25      0.18 o
  -2   2   4       38.15       44.19      0.67 o
  -1   2   4       39.34       30.79      0.44 o
   0   2   4      666.13      660.62      5.37 o
   1   2   4      307.05      297.52      2.38 o
   2   2   4      258.07      275.06      2.17 o
   3   2   4        0.51        0.21      0.20 o
   4   2   4        2.05        3.19      0.31 o
   5   2   4       68.24       64.68      1.13 o
   6   2   4        0.07       -0.25      0.28 o
  -6   3   4        0.00        0.20      0.45 o
  -5   3   4        0.67        0.77      0.33 o
  -4   3   4      130.90      128.02      1.65 o
  -3   3   4       85.72       86.57      1.04 o
  -2   3   4        0.01       -0.14      0.14 o
  -1   3   4      105.69      103.22      1.27 o
   0   3   4      170.76      174.66      1.68 o
   1   3   4        2.65        1.87      0.24 o
   2   3   4       54.57       55.53      0.63 o
   3   3   4       39.92       48.07      0.76 o
   4   3   4        8.86        8.67      0.39 o
   5   3   4        0.07        0.28      0.25 o
   6   3   4        2.47        2.11      0.36 o
  -6   4   4        0.68        0.83      0.38 o
  -5   4   4       20.27       20.30      0.72 o
  -4   4   4        3.38        3.14      0.37 o
  -3   4   4       60.24       60.64      0.91 o
  -2   4   4        9.72        9.58      0.35 o
  -1   4   4       25.58       23.74      0.55 o
   0   4   4      175.19      171.93      1.47 o
   1   4   4       19.03       21.27      0.65 o
   2   4   4       20.72       21.44      0.35 o
   3   4   4       48.73       50.75      0.79 o
   4   4   4        2.86        3.84      0.33 o
   5   4   4        0.45       -0.09      0.23 o
   6   4   4        0.72        0.22      0.39 o
  -6   5   4        3.60        3.73      0.46 o
  -5   5   4        0.46        0.87      0.34 o
  -4   5   4       14.86       15.50      1.00 o
  -3   5   4       41.67       40.88      0.79 o
  -2   5   4        1.65        1.93      0.29 o
  -1   5   4       12.32       13.36      0.31 o
   0   5   4       54.18       60.77      0.68 o
   1   5   4        0.41        0.09      0.15 o
   2   5   4        9.36       10.07      0.31 o
   3   5   4      147.12      148.11      1.58 o
   4   5   4        4.01        4.43      0.31 o
   5   5   4        2.34        1.97      0.29 o
   6   5   4        9.40        8.26      0.52 o
  -6   6   4        7.17        9.24      0.55 o
  -5   6   4        1.46        2.11      0.39 o
  -4   6   4      276.21      278.48      3.40 o
  -3   6   4       60.00       59.74      1.03 o
  -2   6   4       11.49       11.06      0.33 o
  -1   6   4       11.89       11.58      0.33 o
   0   6   4       18.36       15.99      0.35 o
   1   6   4       12.16       13.58      0.31 o
   2   6   4       20.03       18.62      0.51 o
   3   6   4      181.07      168.99      1.65 o
   4   6   4        1.88        1.63      0.25 o
   5   6   4        1.63        2.10      0.32 o
   6   6   4        1.89        1.62      0.43 o
  -6   7   4        0.24        0.57      0.36 o
  -5   7   4        0.29        0.72      0.43 o
  -4   7   4        0.65        0.93      0.32 o
  -3   7   4      364.26      352.63      4.14 o
  -2   7   4       27.18       25.38      0.45 o
  -1   7   4      340.59      349.04      2.75 o
   0   7   4      150.70      143.71      1.25 o
   1   7   4        7.11        5.84      0.20 o
   2   7   4        5.70        4.93      0.23 o
   3   7   4        3.24        2.47      0.26 o
   4   7   4       64.13       66.00      0.92 o
   5   7   4        3.54        3.73      0.32 o
   6   7   4       40.36       43.93      1.08 o
  -6   8   4       48.02       53.72      1.33 o
  -5   8   4       21.62       19.66      0.71 o
  -4   8   4       91.68       93.38      1.35 o
  -3   8   4       82.35       88.90      1.26 o
  -2   8   4        1.58        2.63      0.20 o
  -1   8   4       17.13       16.01      0.34 o
   0   8   4      113.56      105.69      0.95 o
   1   8   4       26.99       24.35      0.41 o
   2   8   4       74.48       76.12      0.85 o
   3   8   4        0.26       -0.11      0.23 o
   4   8   4       53.41       51.65      1.01 o
   5   8   4        0.23       -0.01      0.26 o
   6   8   4        1.12        2.63      0.46 o
  -6   9   4        0.99        1.69      0.48 o
  -5   9   4        7.62        8.81      0.58 o
  -4   9   4       14.13       13.84      0.54 o
  -3   9   4        8.63        7.52      0.40 o
  -2   9   4        0.06        0.06      0.23 o
  -1   9   4        0.42        0.85      0.17 o
   0   9   4       10.60       11.27      0.28 o
   1   9   4       16.60       16.39      0.36 o
   2   9   4        9.67        9.76      0.33 o
   3   9   4        0.00        0.08      0.23 o
   4   9   4        1.25        1.82      0.28 o
   5   9   4        0.58        0.79      0.29 o
   6   9   4        2.03        2.16      0.46 o
  -6  10   4       24.43       23.47      0.93 o
  -5  10   4       33.81       35.33      0.96 o
  -4  10   4       19.14       17.99      0.85 o
  -3  10   4        0.51        0.74      0.30 o
  -2  10   4       10.45       10.16      0.54 o
  -1  10   4       73.88       71.86      0.85 o
   0  10   4       85.51       80.02      0.78 o
   1  10   4        0.07        0.11      0.15 o
   2  10   4        6.22        6.32      0.28 o
   3  10   4       19.33       17.24      0.47 o
   4  10   4       18.08       16.13      0.48 o
   5  10   4        0.29        0.12      0.29 o
   6  10   4        0.50        1.90      0.65 o
  -6  11   4        0.32        0.02      0.67 o
  -5  11   4        2.25        1.75      0.44 o
  -4  11   4       10.41       13.19      0.59 o
  -3  11   4       92.86       94.27      1.51 o
  -2  11   4        3.14        2.58      0.26 o
  -1  11   4       63.68       69.97      0.80 o
   0  11   4        3.04        2.99      0.27 o
   1  11   4        3.84        5.36      0.22 o
   2  11   4        0.47        1.28      0.24 o
   3  11   4        2.32        2.49      0.26 o
   4  11   4       28.04       28.73      0.59 o
   5  11   4        0.00       -0.23      0.28 o
  -5  12   4        0.09       -0.17      0.41 o
  -4  12   4        1.75        0.94      0.39 o
  -3  12   4        1.19        0.27      0.34 o
  -2  12   4        2.31        2.33      0.28 o
  -1  12   4        4.71        5.28      0.26 o
   0  12   4       12.32       10.66      0.29 o
   1  12   4        2.34        2.36      0.19 o
   2  12   4       17.38       20.41      0.51 o
   3  12   4        2.23        1.65      0.26 o
   4  12   4        0.49        0.32      0.26 o
   5  12   4        6.13        7.80      0.55 o
  -5  13   4        2.76        3.85      0.51 o
  -4  13   4        1.32        1.86      0.41 o
  -3  13   4       11.04       10.29      0.58 o
  -2  13   4        0.01        0.03      0.24 o
  -1  13   4        3.66        3.15      0.51 o
   0  13   4        8.86        9.96      0.33 o
   1  13   4       16.30       16.05      0.42 o
   2  13   4       36.07       37.68      0.68 o
   3  13   4        4.83        4.84      0.37 o
   4  13   4        0.02       -0.33      0.33 o
   5  13   4        3.43        4.53      0.47 o
  -5  14   4        0.73        1.23      0.50 o
  -4  14   4        0.93        0.86      0.38 o
  -3  14   4       51.34       49.04      1.19 o
  -2  14   4        0.00       -0.23      0.23 o
  -1  14   4        0.09        0.17      0.27 o
   0  14   4        4.70        4.10      0.32 o
   1  14   4       31.71       29.13      0.60 o
   2  14   4       49.25       49.10      1.00 o
   3  14   4        2.40        2.35      0.43 o
   4  14   4        0.07       -0.31      0.31 o
   5  14   4        0.67        0.62      0.43 o
  -5  15   4        0.16        0.42      0.49 o
  -4  15   4       20.66       19.55      0.93 o
  -3  15   4       53.08       54.73      1.36 o
  -2  15   4        0.18        0.72      0.39 o
  -1  15   4        3.03        3.27      0.32 o
   0  15   4       32.31       31.49      0.76 o
   1  15   4        1.46        0.56      0.61 o
   2  15   4       31.73       32.17      1.30 o
   3  15   4       39.06       41.05      1.14 o
   4  15   4        0.11       -0.28      0.39 o
  -4  16   4        4.38        4.61      0.54 o
  -3  16   4        4.05        4.41      0.49 o
  -2  16   4        0.04       -0.18      0.33 o
  -1  16   4        0.07        0.25      0.30 o
   0  16   4      115.27      121.66      1.88 o
   1  16   4       70.00       80.78      1.45 o
   2  16   4      130.68      126.45      2.58 o
   3  16   4        0.05       -0.21      0.65 o
   4  16   4        0.01        0.25      0.43 o
  -4  17   4        2.31        2.50      0.49 o
  -3  17   4        1.66        1.85      0.46 o
  -2  17   4      130.68      115.36      2.25 o
  -1  17   4       45.30       42.43      1.14 o
   0  17   4        0.01       -0.12      0.42 o
   1  17   4       84.34       90.80      2.19 o
   2  17   4       27.89       30.84      1.27 o
   3  17   4        0.00       -0.30      0.59 o
   4  17   4        9.91       11.83      0.68 o
  -4  18   4        3.81        4.07      0.65 o
  -3  18   4        0.14        0.23      0.41 o
  -2  18   4       21.69       20.25      1.06 o
  -1  18   4        1.43        1.44      0.45 o
   0  18   4        9.82        9.35      0.58 o
   1  18   4      325.96      320.38      4.50 o
   2  18   4       94.74      100.83      2.30 o
   3  18   4        4.71        4.15      0.67 o
  -3  19   4        3.47        2.31      0.65 o
  -2  19   4       11.08        6.91      1.17 o
  -1  19   4       15.86       15.42      0.80 o
   0  19   4        3.12        3.29      0.48 o
   1  19   4        6.41        8.44      0.71 o
   2  19   4        7.34        8.70      1.02 o
   3  19   4        0.20        1.26      0.56 o
  -2  20   4        3.87        4.42      0.67 o
  -1  20   4        5.72        5.35      0.60 o
   0  20   4        7.10        7.73      0.61 o
   1  20   4        1.91        2.51      0.56 o
   2  20   4        1.23       -0.37      0.94 o
  -2  21   4        1.91        2.07      0.62 o
  -1  21   4        5.24        4.71      0.58 o
   0  21   4        0.04        0.13      0.42 o
   1  21   4        0.19        0.22      0.52 o
   2  21   4        1.68        2.35      1.07 o
   0  22   4       18.19       17.99      1.02 o
  -6   1   5        2.15        1.24      0.50 o
  -5   1   5       23.50       21.87      0.90 o
  -4   1   5        0.21       -0.36      0.36 o
  -3   1   5        1.10        2.13      0.62 o
  -2   1   5       54.32       56.06      0.83 o
  -1   1   5       42.52       43.49      0.61 o
   0   1   5        3.50        3.19      0.26 o
   1   1   5       49.22       48.66      0.63 o
   2   1   5      182.81      180.73      1.65 o
   3   1   5       45.71       43.91      0.79 o
   4   1   5        0.23        0.54      0.28 o
   5   1   5        6.60        5.13      0.39 o
   6   1   5        0.00       -0.37      0.37 o
  -6   2   5       14.42       13.61      0.84 o
  -5   2   5        0.21        0.77      0.43 o
  -4   2   5        4.60        2.61      0.59 o
  -3   2   5        7.61        6.11      0.41 o
  -2   2   5        2.99        2.08      0.22 o
  -1   2   5       64.86       72.91      0.91 o
   0   2   5       42.18       40.53      0.69 o
   1   2   5      188.73      192.16      1.79 o
   2   2   5        3.68        4.66      0.36 o
   3   2   5       16.54       16.23      0.50 o
   4   2   5        1.89        1.84      0.30 o
   5   2   5        8.16        5.62      0.40 o
   6   2   5        3.94        2.75      0.49 o
  -6   3   5        2.38        2.49      0.52 o
  -5   3   5       16.80       17.15      0.71 o
  -4   3   5       10.02        9.14      0.50 o
  -3   3   5        7.40        7.99      0.44 o
  -2   3   5       14.65       12.42      0.41 o
  -1   3   5        2.40        3.31      0.23 o
   0   3   5      116.79      118.74      1.15 o
   1   3   5        1.32        2.59      0.26 o
   2   3   5       80.85       69.50      0.87 o
   3   3   5       17.45       15.07      0.49 o
   4   3   5        4.41        3.46      0.33 o
   5   3   5        0.40        0.14      0.29 o
   6   3   5        0.06       -0.21      0.36 o
  -6   4   5        1.81        4.28      0.96 o
  -5   4   5       24.19       26.79      0.85 o
  -4   4   5        2.06        3.10      0.62 o
  -3   4   5        3.31        4.47      0.34 o
  -2   4   5       35.97       34.97      0.64 o
  -1   4   5       10.40        9.72      0.33 o
   0   4   5       74.07       67.89      0.81 o
   1   4   5       33.61       33.15      0.61 o
   2   4   5        5.80        5.44      0.34 o
   3   4   5       15.05       15.43      0.49 o
   4   4   5        4.63        4.16      0.36 o
   5   4   5        0.66        0.52      0.30 o
   6   4   5        0.69        0.04      0.36 o
  -6   5   5       12.89       15.14      0.79 o
  -5   5   5        6.72        6.47      0.54 o
  -4   5   5       11.54       10.98      0.60 o
  -3   5   5        6.39        7.27      0.41 o
  -2   5   5        5.39        5.40      0.32 o
  -1   5   5        0.21       -0.13      0.13 o
   0   5   5        1.23        0.80      0.19 o
   1   5   5       73.82       68.91      0.91 o
   2   5   5       34.56       35.39      0.70 o
   3   5   5       28.48       30.26      0.65 o
   4   5   5        0.00       -0.25      0.25 o
   5   5   5        0.18       -0.18      0.27 o
   6   5   5        0.12        0.06      0.40 o
  -6   6   5       22.23       23.17      0.88 o
  -5   6   5       17.00       17.93      0.72 o
  -4   6   5       72.06       72.85      1.49 o
  -3   6   5        0.17        0.19      0.28 o
  -2   6   5       28.53       30.68      0.62 o
  -1   6   5        0.01        0.22      0.27 o
   0   6   5        0.13        0.26      0.29 o
   1   6   5      103.26      106.75      1.22 o
   2   6   5       43.99       41.48      0.79 o
   3   6   5        0.28        0.47      0.25 o
   4   6   5        0.04       -0.24      0.25 o
   5   6   5        6.91        6.16      0.41 o
  -6   7   5       14.49       18.62      1.72 o
  -5   7   5        0.02       -0.16      0.37 o
  -4   7   5        4.06        3.74      0.47 o
  -3   7   5       65.18       66.81      1.19 o
  -2   7   5      169.11      174.75      1.73 o
  -1   7   5       23.87       24.40      0.49 o
   0   7   5       56.54       55.87      0.72 o
   1   7   5       35.55       34.90      0.62 o
   2   7   5       91.05       87.49      1.20 o
   3   7   5       19.29       19.30      0.56 o
   4   7   5       14.22       13.73      0.47 o
   5   7   5        7.05        7.51      0.45 o
  -5   8   5        2.97        2.25      0.67 o
  -4   8   5       79.81       81.40      1.61 o
  -3   8   5      322.38      326.06      4.63 o
  -2   8   5      152.87      154.19      1.58 o
  -1   8   5        7.47        6.79      0.28 o
   0   8   5      276.04      280.35      2.31 o
   1   8   5       63.49       69.00      0.93 o
   2   8   5        0.42        0.76      0.25 o
   3   8   5        0.02        0.70      0.26 o
   4   8   5        0.41        0.70      0.29 o
   5   8   5        2.86        3.92      0.42 o
  -5   9   5       79.14       84.01      1.83 o
  -4   9   5       83.67       76.57      1.42 o
  -3   9   5      659.71      667.88      6.65 o
  -2   9   5        4.00        4.73      0.27 o
  -1   9   5       23.46       21.72      0.50 o
   0   9   5       95.76       93.09      0.95 o
   1   9   5       87.63       87.17      1.10 o
   2   9   5        3.83        3.26      0.28 o
   3   9   5      180.19      172.50      1.86 o
   4   9   5       54.11       57.70      1.31 o
   5   9   5        2.13        2.27      0.38 o
  -5  10   5        0.05        0.30      0.49 o
  -4  10   5       30.27       30.35      0.89 o
  -3  10   5      151.66      149.74      2.08 o
  -2  10   5       45.79       50.57      0.71 o
  -1  10   5        0.77        0.16      0.19 o
   0  10   5      188.88      189.91      1.63 o
   1  10   5       21.27       21.83      0.50 o
   2  10   5        0.91        0.57      0.25 o
   3  10   5        0.00        0.19      0.26 o
   4  10   5        0.34        0.18      0.30 o
   5  10   5        0.92        0.50      0.35 o
  -5  11   5        0.32        0.76      0.47 o
  -4  11   5        0.47        0.03      0.40 o
  -3  11   5        0.00       -0.29      0.32 o
  -2  11   5       60.73       60.09      0.89 o
  -1  11   5        0.25        0.53      0.18 o
   0  11   5        0.54        0.67      0.19 o
   1  11   5       17.89       21.52      0.49 o
   2  11   5       14.22       14.90      0.69 o
   3  11   5        4.35        5.08      0.34 o
   4  11   5        0.19        0.19      0.28 o
   5  11   5        3.32        4.27      0.48 o
  -5  12   5        0.47        0.37      0.49 o
  -4  12   5        0.77       -0.11      0.37 o
  -3  12   5        0.05        0.14      0.33 o
  -2  12   5        6.36        6.35      0.41 o
  -1  12   5        4.36       11.90      2.53 o
   0  12   5        9.15        8.98      0.35 o
   1  12   5       26.72       26.93      0.52 o
   2  12   5       13.15       14.51      0.48 o
   3  12   5        0.81        0.51      0.27 o
   4  12   5        0.00       -0.04      0.29 o
   5  12   5        0.29       -0.64      0.86 o
  -4  13   5        0.81        0.31      0.35 o
  -3  13   5        4.66        4.31      0.47 o
  -2  13   5       27.95       27.34      0.88 o
  -1  13   5       25.25       26.37      0.66 o
   0  13   5        5.06        3.91      0.25 o
   1  13   5        0.97        0.55      0.21 o
   2  13   5        0.01       -0.25      0.25 o
   3  13   5        0.45        0.21      0.31 o
   4  13   5        1.79        1.90      0.42 o
  -4  14   5        6.00        5.95      0.58 o
  -3  14   5        0.29       -0.08      0.37 o
  -2  14   5        5.85        6.68      0.53 o
  -1  14   5       10.14       10.29      0.46 o
   0  14   5        7.04        8.42      0.41 o
   1  14   5        0.94        1.17      0.25 o
   2  14   5       13.14       13.61      0.67 o
   3  14   5        0.26       -0.06      0.49 o
   4  14   5        0.28        0.53      0.50 o
  -4  15   5        9.52       11.58      0.71 o
  -3  15   5        0.11       -0.36      0.36 o
  -2  15   5        3.62        2.84      0.45 o
  -1  15   5        0.38        0.52      0.29 o
   0  15   5       34.07       36.86      0.85 o
   1  15   5       65.02       62.83      1.48 o
   2  15   5       74.36       79.39      1.73 o
   3  15   5       33.08       37.85      1.18 o
   4  15   5        7.28       10.45      0.86 o
  -4  16   5        0.00        0.43      0.86 o
  -3  16   5        2.76        2.56      0.47 o
  -2  16   5        3.43        2.95      0.47 o
  -1  16   5       59.57       59.94      1.22 o
   0  16   5       11.33       12.83      0.64 o
   1  16   5       87.06       90.37      1.88 o
   2  16   5       19.79       22.19      1.09 o
   3  16   5        0.81        0.67      0.50 o
  -3  17   5        0.21        0.15      0.41 o
  -2  17   5       12.12       14.93      1.08 o
  -1  17   5        4.49        6.52      0.56 o
   0  17   5       11.28       11.78      0.64 o
   1  17   5        2.02        2.94      0.58 o
   2  17   5       63.12       60.01      1.83 o
   3  17   5        3.35        3.15      0.67 o
  -3  18   5        0.32        0.72      0.55 o
  -2  18   5       12.26       14.36      0.90 o
  -1  18   5        1.95        2.64      0.46 o
   0  18   5        1.01        0.14      0.47 o
   1  18   5        0.47        1.03      0.52 o
   2  18   5        5.47        7.74      0.82 o
  -2  19   5        5.37        4.98      0.72 o
  -1  19   5        5.41        5.80      0.55 o
   0  19   5        0.31        0.67      0.49 o
   1  19   5       10.50       11.91      0.83 o
   2  19   5        6.53        4.42      0.74 o
  -1  20   5        0.05       -0.33      0.41 o
   0  20   5        0.92        0.43      0.49 o
   1  20   5        2.94        2.04      0.82 o
  -5   0   6       94.93       78.38      2.46 o
  -4   0   6       86.26       79.79      2.27 o
  -3   0   6        0.91        0.86      0.64 o
  -2   0   6        1.85        0.52      0.40 o
  -1   0   6      255.64      271.43      3.64 o
   0   0   6       14.29       14.44      0.78 o
   1   0   6      129.73      122.92      4.23 o
   2   0   6      549.37      526.72      7.43 o
   3   0   6      132.55      125.16      2.18 o
   4   0   6        4.20        4.69      0.80 o
   5   0   6       24.93       22.15      1.18 o
  -5   1   6        0.02        0.14      0.47 o
  -4   1   6        0.70        0.70      0.41 o
  -3   1   6        1.63        1.59      0.40 o
  -2   1   6       41.36       43.10      0.88 o
  -1   1   6      199.03      206.14      2.06 o
   0   1   6       60.64       57.01      1.02 o
   1   1   6       12.72       12.64      0.54 o
   2   1   6      267.32      249.79      2.82 o
   3   1   6       51.18       53.89      0.99 o
   4   1   6        2.12        2.05      0.35 o
   5   1   6        6.05        6.70      0.56 o
  -5   2   6        0.51       -0.01      0.44 o
  -4   2   6       19.68       21.44      0.97 o
  -3   2   6        1.00        1.11      0.40 o
  -2   2   6        4.32        3.38      0.33 o
  -1   2   6       29.94       30.38      0.63 o
   0   2   6       26.07       28.60      0.57 o
   1   2   6       86.11       83.01      1.26 o
   2   2   6       62.58       64.01      1.06 o
   3   2   6        9.32        9.80      0.49 o
   4   2   6        0.03       -0.24      0.30 o
   5   2   6        8.71        8.39      0.61 o
  -5   3   6        2.97        3.04      0.49 o
  -4   3   6       11.47       12.35      0.74 o
  -3   3   6       26.57       27.33      0.85 o
  -2   3   6       62.69       62.17      1.09 o
  -1   3   6       25.43       23.60      0.52 o
   0   3   6       11.36       10.62      0.84 o
   1   3   6        1.04        0.32      0.27 o
   2   3   6        2.44        2.60      0.50 o
   3   3   6       20.19       21.30      0.66 o
   4   3   6        1.39        1.17      0.34 o
   5   3   6        0.25        0.84      0.43 o
  -5   4   6        1.18        1.11      0.46 o
  -4   4   6        3.75        4.56      0.59 o
  -3   4   6       11.94       11.21      0.58 o
  -2   4   6        6.60        8.58      0.42 o
  -1   4   6        4.32        4.38      0.30 o
   0   4   6       12.63       11.36      0.47 o
   1   4   6        1.92        2.45      0.31 o
   2   4   6        2.24        3.01      0.35 o
   3   4   6        9.41        9.93      0.48 o
   4   4   6        1.07        0.47      0.30 o
   5   4   6        0.84        0.36      0.43 o
  -5   5   6        0.02       -0.28      0.46 o
  -4   5   6        0.17        0.75      0.46 o
  -3   5   6        6.84        7.38      0.56 o
  -2   5   6       13.16       12.01      0.44 o
  -1   5   6       11.01       11.33      0.35 o
   0   5   6       35.11       35.56      0.60 o
   1   5   6        1.42        1.42      0.30 o
   2   5   6       12.89       11.85      0.48 o
   3   5   6        1.50        1.50      0.34 o
   4   5   6        4.78        6.53      0.46 o
   5   5   6        0.86        0.85      0.46 o
  -5   6   6       11.24       12.74      0.87 o
  -4   6   6        8.32        5.52      0.59 o
  -3   6   6      144.58      148.96      2.34 o
  -2   6   6       12.72       13.29      0.58 o
  -1   6   6        0.52        0.46      0.19 o
   0   6   6       13.41       13.82      0.46 o
   1   6   6        9.38        9.23      0.42 o
   2   6   6        3.68        3.76      0.36 o
   3   6   6        8.05        7.22      0.45 o
   4   6   6       29.12       24.36      0.72 o
   5   6   6        0.42       -0.22      0.39 o
  -5   7   6        4.48        4.93      1.16 o
  -4   7   6        6.84        7.62      0.72 o
  -3   7   6        3.36        3.97      0.41 o
  -2   7   6      155.46      157.17      1.70 o
  -1   7   6        0.19       -0.20      0.20 o
   0   7   6       56.17       54.74      0.81 o
   1   7   6       34.74       32.28      0.72 o
   2   7   6        2.15        1.83      0.31 o
   3   7   6        0.48        0.96      0.30 o
   4   7   6        2.68        2.26      0.35 o
   5   7   6        3.85        3.90      0.49 o
  -5   8   6       15.55       19.26      1.36 o
  -4   8   6       21.18       22.53      0.92 o
  -3   8   6       53.70       57.26      1.60 o
  -2   8   6       56.61       61.63      0.92 o
  -1   8   6       13.13       15.37      0.41 o
   0   8   6        1.20        2.03      0.28 o
   1   8   6        1.41        1.69      0.31 o
   2   8   6       11.04       10.04      0.46 o
   3   8   6        3.49        2.95      0.34 o
   4   8   6        3.34        2.68      0.40 o
  -4   9   6        9.00        9.41      0.59 o
  -3   9   6        0.02        0.21      0.34 o
  -2   9   6        1.75        2.95      0.32 o
  -1   9   6        2.33        1.97      0.22 o
   0   9   6        0.00       -0.01      0.21 o
   1   9   6        4.00        3.64      0.33 o
   2   9   6        0.02       -0.13      0.25 o
   3   9   6        0.21        0.50      0.29 o
   4   9   6        0.09       -0.30      0.30 o
  -4  10   6       10.25       12.10      0.77 o
  -3  10   6        3.54        2.46      0.38 o
  -2  10   6       13.57       14.46      0.49 o
  -1  10   6       22.69       23.30      0.48 o
   0  10   6        0.02       -0.11      0.21 o
   1  10   6        5.19        4.48      0.32 o
   2  10   6        7.56        5.76      0.37 o
   3  10   6        0.01       -0.27      0.27 o
   4  10   6        0.40        0.22      0.33 o
  -4  11   6        7.11        8.87      1.27 o
  -3  11   6        0.00       -0.27      0.37 o
  -2  11   6       74.36       78.40      1.17 o
  -1  11   6        3.10        3.98      0.27 o
   0  11   6        0.25        0.28      0.21 o
   1  11   6        8.20        6.63      0.35 o
   2  11   6        0.00       -0.25      0.25 o
   3  11   6        0.28        0.00      0.28 o
   4  11   6        2.24        1.14      0.37 o
  -4  12   6        0.36        0.17      0.47 o
  -3  12   6        2.27        1.62      0.45 o
  -2  12   6        0.04        0.26      0.41 o
  -1  12   6        0.78        0.10      0.23 o
   0  12   6        0.12        0.21      0.23 o
   1  12   6        2.01        1.82      0.26 o
   2  12   6        0.42        0.27      0.29 o
   3  12   6        4.28        6.00      0.41 o
   4  12   6        4.13        4.34      0.61 o
  -4  13   6        1.48        1.71      0.86 o
  -3  13   6        0.05       -0.41      0.41 o
  -2  13   6        4.32        4.32      0.52 o
  -1  13   6        2.18        1.51      0.29 o
   0  13   6        8.72       10.68      0.42 o
   1  13   6       16.42       16.58      0.54 o
   2  13   6        1.41        0.97      0.32 o
   3  13   6        0.82        0.78      0.39 o
  -3  14   6        4.08        3.55      0.56 o
  -2  14   6       10.31       12.02      0.71 o
  -1  14   6        0.38        0.47      0.29 o
   0  14   6        0.68        0.55      0.28 o
   1  14   6       23.49       25.73      0.67 o
   2  14   6        0.40        0.37      0.38 o
   3  14   6        6.34        5.92      0.60 o
  -3  15   6        1.21        1.41      0.50 o
  -2  15   6       20.85       20.80      0.78 o
  -1  15   6        1.40        1.61      0.34 o
   0  15   6        2.40        1.95      0.41 o
   1  15   6        0.00       -0.12      0.41 o
   2  15   6        0.69        1.38      0.52 o
   3  15   6       10.72        7.48      1.28 o
  -2  16   6        6.24        8.76      0.66 o
  -1  16   6        2.36        3.42      0.42 o
   0  16   6       16.50       16.85      0.88 o
   1  16   6       15.51       18.24      1.05 o
   2  16   6       36.78       43.07      1.60 o
  -1  17   6       33.39       34.08      1.05 o
   0  17   6       12.50       14.75      0.87 o
   1  17   6        8.05        7.79      0.80 o
   0  18   6        4.04        2.35      1.28 o
  -4   1   7       15.89       16.95      0.93 o
  -3   1   7        0.00       -0.45      0.45 o
  -2   1   7       10.22       11.04      0.46 o
  -1   1   7        0.08       -0.24      0.25 o
   0   1   7        0.36        0.49      0.31 o
   1   1   7        1.18        1.31      0.36 o
   2   1   7        0.50        0.26      0.37 o
   3   1   7       25.86       22.18      0.96 o
   4   1   7        5.17        4.62      0.64 o
  -4   2   7        1.48        1.71      0.60 o
  -3   2   7        0.88        0.62      0.42 o
  -2   2   7        1.38        1.52      0.30 o
  -1   2   7        0.26       -0.07      0.26 o
   0   2   7       51.29       52.95      1.11 o
   1   2   7        0.94        0.77      0.31 o
   2   2   7       14.89       15.32      0.61 o
   3   2   7        0.35        0.41      0.45 o
   4   2   7        0.31        0.16      0.43 o
  -4   3   7        5.53        4.69      0.67 o
  -3   3   7        6.03        8.62      0.65 o
  -2   3   7        0.15        0.07      0.24 o
  -1   3   7        1.07        1.38      0.26 o
   0   3   7        3.52        4.71      0.34 o
   1   3   7       17.52       16.09      0.65 o
   2   3   7        8.43        7.46      0.49 o
   3   3   7       30.55       24.12      0.99 o
   4   3   7        2.21        1.26      0.50 o
  -4   4   7        6.75        6.42      0.67 o
  -3   4   7        5.67        7.64      0.84 o
  -2   4   7       29.43       30.08      0.70 o
  -1   4   7        5.12        4.28      0.35 o
   0   4   7        3.43        3.46      0.33 o
   1   4   7        1.20        1.36      0.45 o
   2   4   7        0.31        0.21      0.31 o
   3   4   7        0.34        0.32      0.56 o
   4   4   7        0.39        0.93      0.50 o
  -4   5   7        2.58        2.20      0.59 o
  -3   5   7        0.00        0.05      0.54 o
  -2   5   7        0.57        0.61      0.28 o
  -1   5   7        0.63        0.93      0.27 o
   0   5   7        0.00       -0.26      0.26 o
   1   5   7        0.59        0.44      0.33 o
   2   5   7       12.68       13.12      0.68 o
   3   5   7        0.24        0.32      0.43 o
   4   5   7        3.38        3.19      0.53 o
  -4   6   7       26.67       26.75      1.76 o
  -3   6   7        7.65       10.43      0.78 o
  -2   6   7        0.02        0.54      0.30 o
  -1   6   7       27.22       30.49      0.65 o
   0   6   7        0.13        0.51      0.31 o
   1   6   7        9.14        8.69      0.51 o
   2   6   7        0.00       -0.17      0.31 o
   3   6   7        1.97        2.42      0.53 o
   4   6   7        0.47        0.81      0.51 o
  -4   7   7        2.16        2.04      0.59 o
  -3   7   7       10.80        9.39      0.68 o
  -2   7   7       65.04       71.86      1.16 o
  -1   7   7       23.12       23.66      0.59 o
   0   7   7       13.52       14.49      0.56 o
   1   7   7        5.01        4.43      0.44 o
   2   7   7        0.00       -0.30      0.30 o
   3   7   7       13.05       11.35      0.70 o
  -4   8   7        0.73        0.43      0.60 o
  -3   8   7       30.64       34.68      0.97 o
  -2   8   7       61.46       64.33      1.10 o
  -1   8   7       21.50       22.09      0.58 o
   0   8   7       25.14       22.50      0.67 o
   1   8   7       63.10       60.49      1.11 o
   2   8   7        7.02        6.38      0.44 o
   3   8   7        0.11       -0.10      0.39 o
  -3   9   7      164.54      162.52      2.22 o
  -2   9   7      174.27      179.45      2.00 o
  -1   9   7       13.18       14.86      0.45 o
   0   9   7        0.21       -0.08      0.25 o
   1   9   7       12.55       13.59      0.48 o
   2   9   7        1.58        1.00      0.34 o
   3   9   7        3.54        2.99      0.47 o
  -3  10   7       23.95       25.17      1.01 o
  -2  10   7       17.02       18.96      0.69 o
  -1  10   7       20.60       21.45      0.53 o
   0  10   7       21.11       19.98      0.53 o
   1  10   7       30.96       29.47      0.72 o
   2  10   7        3.86        2.56      0.36 o
   3  10   7        0.41        0.69      0.43 o
  -3  11   7        0.00       -0.50      0.54 o
  -2  11   7        8.49        7.21      0.58 o
  -1  11   7        9.24        8.89      0.37 o
   0  11   7        0.60        0.69      0.26 o
   1  11   7        0.97        1.01      0.30 o
   2  11   7        0.83        1.97      0.35 o
  -2  12   7        1.77        1.63      0.47 o
  -1  12   7       13.42       15.42      0.54 o
   0  12   7        2.26        2.49      0.34 o
   1  12   7        2.30        1.58      0.32 o
   2  12   7        0.12        0.65      0.31 o
  -2  13   7        0.49        0.64      0.46 o
  -1  13   7       10.70       11.51      0.60 o
   0  13   7        0.00       -0.31      0.31 o
   1  13   7        0.09        0.28      0.31 o
   2  13   7        0.61        0.22      0.35 o
  -1  14   7       16.41       20.82      0.98 o
   0  14   7        0.16        0.03      0.30 o
   1  14   7        0.00       -0.32      0.35 o
  -3   0   8       23.47       26.73      1.92 o
  -2   0   8        0.67        0.40      0.67 o
  -1   0   8       23.54       20.53      1.11 o
   0   0   8       22.90       23.79      1.06 o
   1   0   8        0.53        0.29      0.67 o
   2   0   8       32.00       28.76      1.66 o
  -3   1   8        0.17        0.00      0.64 o
  -2   1   8        0.20       -0.35      0.35 o
  -1   1   8       21.94       22.00      0.77 o
   0   1   8       33.48       31.22      0.94 o
   1   1   8        4.95        4.68      0.56 o
   2   1   8       29.41       24.65      1.04 o
  -3   2   8        0.99        1.59      1.07 o
  -2   2   8        2.47        1.80      0.44 o
  -1   2   8        0.00       -0.15      0.32 o
   0   2   8        0.03        0.21      0.39 o
   1   2   8       12.18       10.82      0.75 o
   2   2   8       11.81       12.00      1.23 o
  -3   3   8       17.78       21.45      1.24 o
  -2   3   8        2.04        1.94      0.39 o
  -1   3   8        0.08        0.05      0.31 o
   0   3   8        0.15       -0.07      0.36 o
   1   3   8        0.05       -0.13      0.50 o
   2   3   8        2.81        2.36      0.58 o
  -2   4   8        2.83        1.72      0.43 o
  -1   4   8        0.00       -0.10      0.31 o
   0   4   8        0.84        0.57      0.59 o
   1   4   8        0.42        0.59      0.47 o
   2   4   8        0.46       -0.23      0.45 o
  -2   5   8        0.62        1.05      0.41 o
  -1   5   8        2.34        2.19      0.45 o
   0   5   8        1.34        0.22      0.37 o
   1   5   8        2.91        2.46      0.53 o
   2   5   8        0.34       -0.17      0.47 o
  -2   6   8       40.07       41.43      1.47 o
  -1   6   8        8.90       10.08      0.53 o
   0   6   8        2.50        2.61      0.45 o
   1   6   8        0.01       -0.54      0.54 o
   2   6   8        0.56        0.63      0.50 o
  -2   7   8        8.18        8.37      0.61 o
  -1   7   8       19.55       19.24      0.72 o
   0   7   8        0.04       -0.38      0.38 o
   1   7   8       13.24       12.36      0.69 o
   2   7   8        4.96        4.72      0.91 o
  -1   8   8        6.16        6.04      0.52 o
   0   8   8        0.28        0.07      0.42 o
   1   8   8        1.22        0.83      0.43 o
  -1   9   8        2.38        2.77      0.39 o
   0   9   8        0.32        0.58      0.42 o
   1   9   8        0.21       -0.18      0.41 o
 
